# Supplementary material for: Metabolic and immune functions of the hemolymph and fat body in Hermetia illucens (Diptera: Stratiomyidae) under pathogen challenge
Source: J Insect Sci. 2025 Oct 11;25(5):ieaf074. doi: 10.1093/jisesa/ieaf074 (PMC12513866; doi:10.1093/jisesa/ieaf074)
Supplement: ieaf074_Supplementary_Data [file ieaf074_supplementary_data.zip]

Archive with 4 entries (4 files):
- Supplementary_fig1.pdf
- Supplementary_Table_1.xlsx
- Supplementary_Table_2.xlsx
- Supplementary_Table_3.xlsx
