# Supplementary material for: Metabolic and immune functions of the hemolymph and fat body in Hermetia illucens (Diptera: Stratiomyidae) under pathogen challenge
Source: J Insect Sci. 2025 Oct 11;25(5):ieaf074. doi: 10.1093/jisesa/ieaf074 (PMC12513866; doi:10.1093/jisesa/ieaf074)
Supplement: ieaf074_Supplementary_Data [file ieaf074_supplementary_data.zip › Supplementary_Table_1.xlsx]

## Sheet: Supplementary Table1
Supplementary Table 1: Protein groups identified through LC-MS/MS analysis of total H. illucens hemolymph. Average intensity-based absolute quantification (iBAQ) is presented
Fasta headers	Average iBAQ Total
XP_037917860.1 general odorant-binding protein 99b-like	4629900000
XP_037915921.1 uncharacterized protein LOC119654548	4357700000
XP_037910598.1 larval serum protein 2-like	3902800000
XP_037916293.1 general odorant-binding protein 99b-like	3545000000
XP_037916589.1 general odorant-binding protein 99b-like	1810000000
XP_037908368.1 vasotab-like isoform X1 ;XP_037908369.1 PI-actitoxin-Avd5a-like isoform X2	1114600000
XP_037915910.1 uncharacterized protein LOC119654537	841230000
XP_037916094.1 general odorant-binding protein 99b-like	658270000
XP_037907091.1 turripeptide OL11-like	656240000
XP_037915122.1 MD-2-related lipid-recognition protein-like	352710000
XP_037913944.1 general odorant-binding protein 99a-like	336410000
XP_037926239.1 PI-stichotoxin-She2a-like	301810000
XP_037923343.1 PI-actitoxin-Aeq3c-like	289940000
XP_037925743.1 apolipophorins ;XP_037925742.1 apolipophorins	192170000
XP_037908491.1 glutactin-like	159090000
XP_037907834.1 glutactin-like	122420000
XP_037912953.1 general odorant-binding protein 99a-like	81105000
XP_037911144.1 general odorant-binding protein 99a-like	69653000
XP_037911086.1 larval serum protein 2-like	63716000
XP_037921146.1 CD109 antigen-like isoform	56544000
XP_037926828.1 27 kDa hemolymph glycoprotein-like	39628000
XP_037923513.1 antichymotrypsin-2-like isoform X5 ;XP_037923511.1 serpin B4-like isoform X3 ;XP_037923509.1 antichymotrypsin-2-like isoform X1 ;XP_037923514.1 antichymotrypsin-2-like isoform X6 [Herm	31524000
XP_037916013.1 general odorant-binding protein 99a-like isoform X2 ;XP_037916012.1 general odorant-binding protein 99a-like isoform X1	29115000
XP_037921673.1 uncharacterized protein LOC119658379	25783000
XP_037912833.1 ferritin heavy polypeptide-like 17 ;XP_037912832.1 ferritin heavy polypeptide-like 17 ;XP_037912831.1 ferritin heavy polypeptide-like 17	24140000
XP_037916521.1 general odorant-binding protein 99b-like	23994000
Hill_BB_C8756|defensin;XP_037921786.1 defensin-like ;Hill_LB_C29142|defensin;XP_037915109.1 defensin-like ;XP_037915075.1 defensin-A-like ;Hill_BB_C7176|defensin;Hill_BB_C2519|defensin	23330000
XP_037906483.1 peritrophin-44-like	23185000
XP_037905281.1 flexible cuticle protein 12-like	21835000
XP_037925065.1 arrestin domain-containing protein 17-like	21621000
XP_037909484.1 serine protease easter-like isoform X2 ;XP_037909483.1 serine protease easter-like isoform X1	21323000
XP_037916611.1 general odorant-binding protein 99a-like	18425000
XP_037919182.1 cystathionine beta-synthase-like protein ;XP_037919181.1 cystathionine beta-synthase-like protein	17889000
XP_037911986.1 fibrillin-2-like	17201000
XP_037911988.1 angiotensin-converting enzyme	13422000
XP_037922989.1 protease inhibitor-like	13223000
XP_037920684.1 regucalcin-like isoform X3 ;XP_037920683.1 regucalcin-like isoform X2 ;XP_037920682.1 regucalcin-like isoform X1	12389000
XP_037917334.1 uncharacterized protein LOC119655503	12176000
XP_037902817.1 probable trehalose-phosphate phosphatase 2 isoform X2 ;XP_037902816.1 probable trehalose-phosphate phosphatase 2 isoform X1	12125000
XP_037921544.1 protein spaetzle-like isoform X1	12049000
XP_037918123.1 uncharacterized protein LOC119655964	11897000
XP_037922764.1 uncharacterized protein LOC119658962	11456000
XP_037916292.1 uncharacterized protein LOC119654809	10910000
XP_037917543.1 crustapain-like ;XP_037917542.1 crustapain-like	10909000
XP_037925712.1 uncharacterized protein LOC119660873	9885500
XP_037902788.1 U-scoloptoxin(19)-Sm1a	9455100
XP_037918321.1 general odorant-binding protein 99a-like	9373600
XP_037917727.1 esterase FE4-like	8371500
XP_037926124.1 vitellogenin-A1-like	8335200
XP_037906501.1 alkaline phosphatase-like	8290700
XP_037918451.1 la1-like protein 13 isoform X2 ;XP_037918450.1 la1-like protein 13 isoform X1	7383600
Hill_BB_C4977|defensin;XP_037926601.1 defensin-like	7195800
XP_037919785.1 peptidoglycan-recognition protein 2-like	7174700
XP_037917210.1 uncharacterized protein LOC119655400	7144700
XP_037927007.1 uncharacterized protein LOC119661647	7047700
XP_037910086.1 uncharacterized protein DDB_G0271670 isoform X1 ;XP_037910089.1 uncharacterized protein DDB_G0271670 isoform X4 ;XP_037910088.1 uncharacterized protein DDB_G0271670 isoform X3 ;XP_0379	7043300
XP_037916437.1 extracellular superoxide dismutase [Cu-Zn]	6980300
XP_037903079.1 uncharacterized protein LOC119646638	6940200
Hill_BB_C309|defensin;Hill_BB_C308|defensin	6760800
XP_037906397.1 uncharacterized protein LOC119648677	6518000
XP_037917851.1 uncharacterized protein LOC119655818	6466900
XP_037918330.1 general odorant-binding protein 99a-like	6409700
XP_037905888.1 gram-negative bacteria-binding protein 1-like	6272400
XP_037921239.1 aminoacylase-1-like	6079700
XP_037902885.1 holotricin-3-like ;XP_037902884.1 holotricin-3-like	5936000
XP_037916040.1 phospholipase A2-like	5564000
XP_037923125.1 ejaculatory bulb-specific protein 3	5509800
XP_037924098.1 retinal dehydrogenase 2-like	5470900
XP_037902542.1 uncharacterized protein LOC119646226	5370500
XP_037907058.1 superoxide dismutase [Cu-Zn]	5281700
XP_037919193.1 transferrin	5277500
XP_037920837.1 protein spaetzle-like isoform X4 ;XP_037920836.1 protein spaetzle-like isoform X3	5258800
XP_037902689.1 beta-1,3-glucan-binding protein-like	5170500
XP_037910093.1 protein D3-like isoform X1 ;XP_037910097.1 protein D3-like ;XP_037910094.1 protein D2-like isoform X2	5063600
XP_037924689.1 trypsin-1-like	4893200
XP_037918439.1 uncharacterized protein LOC119656165 ;XP_037918438.1 uncharacterized protein LOC119656165	4888100
XP_037920980.1 sphingomyelin phosphodiesterase-like	4817800
XP_037919937.1 myrosinase 1-like	4808500
XP_037912834.1 ferritin subunit	4537500
XP_037923242.1 lysosomal aspartic protease-like	4504800
XP_037916269.1 chymotrypsin inhibitor Ani s 6-like	4295500
XP_037907036.1 uncharacterized protein LOC119649109	4216500
XP_037906031.1 uncharacterized protein LOC119648374 isoform X2 ;XP_037906030.1 uncharacterized protein LOC119648374 isoform X1	4078200
XP_037919442.1 thymosin beta isoform X2 ;XP_037919441.1 thymosin beta isoform X1	4038800
XP_037915968.1 apolipoprotein D-like isoform X4 ;XP_037915965.1 apolipoprotein D-like isoform X1	3970500
XP_037918211.1 general odorant-binding protein 99a-like isoform X2 ;XP_037918210.1 general odorant-binding protein 99a-like isoform X1	3966300
XP_037914344.1 cofilin/actin-depolymerizing factor homolog	3965200
XP_037905135.1 defensin-like ;Hill_BB_C5878|defensin	3910300
XP_037916291.1 uncharacterized protein LOC119654807	3830400
XP_037916325.1 MD-2-related lipid-recognition protein-like	3726700
XP_037915234.1 LOW QUALITY PROTEIN: uncharacterized protein LOC119654142	3670700
Hill_BB_C1619|defensin	3586800
XP_037915880.1 general odorant-binding protein 99a-like	3509000
XP_037917352.1 invertebrate-type lysozyme 3-like isoform X1 ;XP_037917353.1 invertebrate-type lysozyme 3-like isoform X2 ;Hill_BB_C362|i-lysozyme	3427700
XP_037917359.1 alpha-amylase 1-like isoform X1 ;XP_037917360.1 alpha-amylase 1-like isoform X2	3388700
XP_037904223.1 carboxylesterase 5A	3310200
XP_037919812.1 major royal jelly protein 1-like isoform X2 ;XP_037919811.1 major royal jelly protein 1-like isoform X1 ;XP_037919810.1 major royal jelly protein 1-like isoform X1 ;XP_037919808.1 majo	3224600
XP_037905674.1 inositol monophosphatase 1	3065700
XP_037916853.1 spondin-1 isoform X2 ;XP_037916852.1 spondin-1 isoform X1	3010700
XP_037923407.1 serine protease inhibitor 88Ea-like isoform X2 ;XP_037923406.1 serine protease inhibitor 88Ea-like isoform X1	2972300
XP_037922768.1 gelsolin isoform X3 ;XP_037922767.1 gelsolin isoform X2 ;XP_037922766.1 gelsolin isoform X1	2940300
XP_037909350.1 zinc carboxypeptidase	2918000
XP_037906150.1 hemocytin-like, partial	2881600
XP_037907038.1 uncharacterized protein LOC119649111	2836600
XP_037908738.1 hemocytin	2831900
XP_037917845.1 LOW QUALITY PROTEIN: maltase 2-like	2798300
XP_037905773.1 gamma-glutamylcyclotransferase-like isoform X2 ;XP_037905772.1 gamma-glutamylcyclotransferase-like isoform X1	2764200
XP_037904974.1 chondroitin proteoglycan-2-like isoform X2 ;XP_037904973.1 chondroitin proteoglycan-2-like isoform X1	2644100
XP_037916359.1 general odorant-binding protein 99a-like	2604400
XP_037905140.1 neurogenic locus notch homolog protein 2-like	2589700
Hill_BB_C779|C-lysozyme;XP_037916159.1 lysozyme 2-like ;XP_037915161.1 lysozyme 2-like ;XP_037916627.1 lysozyme 2-like ;XP_037916231.1 lysozyme c-1-like ;XP_037915160.1 lysozyme c-	2548600
XP_037922535.1 leukocyte elastase inhibitor-like	2535200
XP_037921169.1 uncharacterized protein LOC119658013 isoform X3 ;XP_037921168.1 uncharacterized protein LOC119658013 isoform X2 ;XP_037921167.1 uncharacterized protein LOC119658013 isoform X1	2526100
XP_037915916.1 lysozyme 1-like	2472400
XP_037918329.1 esterase E4-like	2467500
XP_037908511.1 uncharacterized protein LOC119650080	2454600
XP_037903021.1 uncharacterized protein LOC119646596	2448900
XP_037919931.1 peptidoglycan-recognition protein 1-like isoform X2 ;XP_037919930.1 peptidoglycan-recognition protein SA-like isoform X1	2418100
XP_037908442.1 vanin-like protein 1	2408000
XP_037912605.1 beta-galactosidase-like	2284200
XP_037916537.1 U-scoloptoxin(16)-Sm2a	2283800
XP_037923786.1 vitellogenin-5	2245100
XP_037919487.1 hemocyte protein-glutamine gamma-glutamyltransferase-like	2220300
XP_037920036.1 WAP four-disulfide core domain protein 18-like	2202500
XP_037910005.1 filaggrin-2-like ;XP_037910004.1 filaggrin-2-like	2197200
XP_037907390.1 insulin-like growth factor-binding protein complex acid labile subunit	2180700
XP_037903887.1 lipase member H-A-like isoform X2 ;XP_037903886.1 lipase member H-A-like isoform X1	2157200
XP_037907040.1 uncharacterized protein LOC119649100 isoform X2 ;XP_037907032.1 uncharacterized protein LOC119649100 isoform X1	2091000
XP_037915729.1 uncharacterized protein LOC119654413	2077900
XP_037927017.1 uncharacterized protein LOC119661655	2019200
XP_037914037.1 muscle-specific protein 20-like ;XP_037914038.1 muscle-specific protein 20-like	2004400
XP_037911722.1 extracellular protease inhibitor 10-like ;XP_037911721.1 extracellular protease inhibitor 10-like	1976100
XP_037902495.1 phenoloxidase 2	1939100
XP_037923851.1 peptidyl-prolyl cis-trans isomerase 5	1837400
XP_037913070.1 protein CREG1-like ;XP_037913069.1 protein CREG1-like ;XP_037913068.1 protein CREG1-like	1794200
XP_037925068.1 fructose-bisphosphate aldolase isoform X3 ;XP_037925066.1 fructose-bisphosphate aldolase isoform X1 ;XP_037925067.1 fructose-bisphosphate aldolase isoform X2	1770200
XP_037911115.1 inorganic pyrophosphatase	1722900
XP_037921159.1 probable isoaspartyl peptidase/L-asparaginase CG7860 ;XP_037921158.1 probable isoaspartyl peptidase/L-asparaginase CG7860 ;XP_037921157.1 probable isoaspartyl peptidase/L-asparaginase CG7860 [Hermetia il	1694400
XP_037913107.1 enolase	1684700
XP_037921272.1 CD109 antigen-like isoform X20	1678600
XP_037905505.1 vegetative cell wall protein gp1-like isoform X4 ;XP_037905504.1 vegetative cell wall protein gp1-like isoform X3 ;XP_037905503.1 vegetative cell wall protein gp1-like isoform X2 ;XP_0	1656100
XP_037903933.1 malate dehydrogenase, cytoplasmic	1636000
XP_037924143.1 turripeptide Lol9.1	1623300
XP_037923590.1 serine protease snake-like	1595800
XP_037918134.1 general odorant-binding protein 99a-like isoform X2 ;XP_037918133.1 general odorant-binding protein 99a-like isoform X1	1581800
XP_037919306.1 neutral alpha-glucosidase AB isoform X3 ;XP_037919305.1 neutral alpha-glucosidase AB isoform X3 ;XP_037919304.1 neutral alpha-glucosidase AB isoform X2 ;XP_037919302.1 neutral alpha-gl	1556000
XP_037922822.1 uncharacterized protein LOC119659009	1548600
XP_037913229.1 sulfhydryl oxidase 1	1544200
XP_037908888.1 uncharacterized protein LOC119650304 ;XP_037908878.1 uncharacterized protein LOC119650304	1542300
XP_037911488.1 beta-hexosaminidase subunit beta-like	1535800
XP_037906613.1 digestive cysteine proteinase 1-like	1531400
XP_037909485.1 serine protease easter-like	1526100
XP_037917862.1 general odorant-binding protein 99b-like	1516500
XP_037903891.1 pancreatic triacylglycerol lipase-like ;XP_037903870.1 lipase member H-A-like isoform X2 ;XP_037903869.1 lipase member H-A-like isoform X1	1497200
XP_037918895.1 neprilysin-4-like	1492500
XP_037917854.1 uncharacterized protein LOC119655820 isoform X2 ;XP_037917853.1 uncharacterized protein LOC119655820 isoform X1 ;XP_037917852.1 uncharacterized protein LOC119655819	1479400
XP_037909905.1 serine protease 7-like	1462100
XP_037926684.1 uncharacterized protein LOC119661416 ;XP_037926683.1 uncharacterized protein LOC119661415	1451500
XP_037919186.1 cystathionine beta-synthase-like protein ;XP_037919185.1 cystathionine beta-synthase-like protein ;XP_037919183.1 cystathionine beta-synthase-like protein	1440400
XP_037912681.1 neprilysin-4-like	1435100
XP_037922819.1 putative cysteine proteinase CG12163	1427000
XP_037924191.1 fibrinogen alpha chain-like	1394800
XP_037908347.1 catalase isoform X2 ;XP_037908348.1 catalase isoform X3 ;XP_037908346.1 catalase isoform X1	1361500
XP_037905900.1 uncharacterized protein LOC119648306	1358300
XP_037920071.1 uncharacterized protein LOC119657297	1301600
XP_037903026.1 neprilysin-4-like	1281000
XP_037920183.1 serine protease 7-like	1279700
XP_037923057.1 transforming growth factor-beta-induced protein ig-h3	1272700
XP_037927151.1 ester hydrolase C11orf54 homolog	1258600
XP_037908286.1 gram-negative bacteria-binding protein 3-like ;XP_037907713.1 gram-negative bacteria-binding protein 3-like ;XP_037907825.1 gram-negative bacteria-binding protein 3-like ;XP_037907650.	1257800
XP_037923650.1 ejaculatory bulb-specific protein 3-like ;XP_037923649.1 ejaculatory bulb-specific protein 3-like	1207600
XP_037927119.1 uncharacterized protein LOC119661726	1196800
XP_037912583.1 uncharacterized protein LOC119652481 ;Hill_BB_C10074|attacin-like	1195600
XP_037922762.1 uncharacterized protein LOC119658961	1175600
XP_037916932.1 phenoloxidase-activating factor 2-like ;XP_037916931.1 phenoloxidase-activating factor 2-like	1164800
XP_037903431.1 PI-stichotoxin-She2a-like	1162400
XP_037911114.1 uncharacterized protein LOC119651550	1161200
XP_037902989.1 uncharacterized protein LOC119646570	1154200
XP_037912788.1 glucosamine-6-phosphate isomerase isoform X2 ;XP_037912780.1 glucosamine-6-phosphate isomerase isoform X1 ;XP_037912771.1 glucosamine-6-phosphate isomerase isoform X1 ;XP_037912762.1 g	1150100
XP_037912516.1 probable chitinase 2	1148900
XP_037915905.1 leukotriene A-4 hydrolase	1142800
XP_037914847.1 cathepsin L	1136800
XP_037906294.1 glyceraldehyde-3-phosphate dehydrogenase 2	1133700
XP_037908356.1 rutC family protein UK114 isoform X2 ;XP_037908355.1 rutC family protein UK114 isoform X1	1104500
XP_037908372.1 insulin-like growth factor-binding protein complex acid labile subunit	1103200
XP_037920308.1 hemoglobin F-I-like	1099400
XP_037922868.1 uncharacterized protein LOC119659040	1085000
XP_037908706.1 peroxiredoxin-6-like ;XP_037906533.1 peroxiredoxin-6-like ;XP_037908208.1 peroxiredoxin-6-like	1074100
XP_037906720.1 L-lactate dehydrogenase ;XP_037906719.1 L-lactate dehydrogenase	1046700
XP_037921536.1 neprilysin-4-like	1044900
XP_037916848.1 beta-1,3-glucan-binding protein-like	1038800
XP_037908773.1 collagen alpha-1(I) chain-like isoform X2 ;XP_037908772.1 collagen alpha-1(I) chain-like isoform X1	1038100
XP_037916201.1 trypsin delta-like	1026000
XP_037914932.1 uncharacterized protein LOC119653884 isoform X2 ;XP_037914930.1 uncharacterized protein LOC119653884 isoform X1	1011700
XP_037922867.1 uncharacterized protein LOC119659039	995160
XP_037908084.1 cytosolic non-specific dipeptidase-like	942580
XP_037907914.1 putative serine protease K12H4.7	931550
XP_037919850.1 protein spaetzle-like	916280
XP_037917554.1 phenoloxidase-activating factor 2-like ;XP_037917553.1 phenoloxidase-activating factor 2-like ;XP_037917552.1 phenoloxidase-activating factor 2-like	914150
XP_037921546.1 protein spaetzle-like isoform X3 ;XP_037921545.1 protein spaetzle-like isoform X2	913070
XP_037903653.1 uncharacterized protein LOC119647000	902130
XP_037922410.1 circadian clock-controlled protein daywake-like	898660
XP_037917484.1 spermine oxidase-like	894530
XP_037921226.1 uncharacterized protein LOC119658053	860620
XP_037912158.1 putative defense protein Hdd11-like	857750
XP_037906351.1 uncharacterized protein LOC119648650	849700
XP_037908443.1 proclotting enzyme-like	849200
XP_037912295.1 beta-galactosidase-like ;XP_037912294.1 beta-galactosidase-like ;XP_037912293.1 beta-galactosidase-like	847550
XP_037911280.1 serine protease easter-like isoform X2 ;XP_037911279.1 serine protease easter-like isoform X1	837000
XP_037917610.1 peptidyl-prolyl cis-trans isomerase Fkbp12	835570
XP_037905966.1 uncharacterized protein LOC119648342	813160
XP_037922761.1 angiotensin-converting enzyme-like	798780
XP_037910289.1 lysosomal alpha-mannosidase isoform X3 ;XP_037910288.1 lysosomal alpha-mannosidase isoform X2 ;XP_037910287.1 lysosomal alpha-mannosidase isoform X1	796440
XP_037918135.1 general odorant-binding protein 99b-like isoform X3	791130
XP_037910985.1 uncharacterized protein LOC119651451	785590
XP_037924127.1 probable fatty acid-binding protein	783140
XP_037903675.1 holotricin-3-like	778940
XP_037911095.1 uncharacterized protein LOC119651535	774910
XP_037925563.1 chitinase-like protein Idgf4	766710
XP_037914283.1 fumarate hydratase, mitochondrial-like isoform X3 ;XP_037914282.1 fumarate hydratase, mitochondrial-like isoform X2 ;XP_037914281.1 fumarate hydratase, mitochondrial-like isoform X1	759630
XP_037907450.1 vasotab-like	758160
XP_037927091.1 serine protease inhibitor 28Dc-like ;XP_037927090.1 serine protease inhibitor 28Dc-like ;XP_037927089.1 serine protease inhibitor 28Dc-like	755240
XP_037913156.1 omega-amidase NIT2-like	728980
XP_037912489.1 kappaPI-actitoxin-Avd3c-like	718330
XP_037912678.1 neprilysin-4-like	701020
XP_037903065.1 glucose dehydrogenase [FAD, quinone]-like	689140
XP_037920907.1 SPARC ;XP_037920906.1 SPARC	681740
XP_037912366.1 neurotrimin	678410
XP_037915716.1 N-acetylglucosamine-6-sulfatase-like	677920
XP_037924228.1 venom protease-like	671780
XP_037922824.1 uncharacterized protein LOC119659011	635360
XP_037906818.1 procollagen-lysine,2-oxoglutarate 5-dioxygenase	618580
XP_037911394.1 prothymosin alpha-A-like	618230
XP_037921062.1 neutral ceramidase ;XP_037921061.1 neutral ceramidase ;XP_037921060.1 neutral ceramidase	603720
XP_037908441.1 vanin-like protein 1	602880
XP_037909351.1 papilin isoform X1 ;XP_037909352.1 papilin isoform X2 ;XP_037909354.1 papilin isoform X4 ;XP_037909353.1 papilin isoform X3 ;XP_037909355.1 papilin isoform X5 [Herme	601040
XP_037912807.1 collagen alpha-3(IX) chain-like isoform X2 ;XP_037912806.1 collagen alpha-3(IX) chain-like isoform X1	600380
XP_037918274.1 glutathione S-transferase	596590
XP_037926749.1 lambda-crystallin homolog	569590
XP_037917565.1 glyoxylate reductase/hydroxypyruvate reductase-like ;XP_037902773.1 glyoxylate reductase/hydroxypyruvate reductase-like	568450
XP_037910923.1 NADP-dependent malic enzyme isoform X1 ;XP_037910924.1 NADP-dependent malic enzyme isoform X2	567890
XP_037920318.1 actin-87E ;XP_037914284.1 actin, indirect flight muscle ;XP_037902845.1 actin-5C ;XP_037902844.1 actin-5C ;XP_037916552.1 actin-5, muscle-specific [Hermetia illucens	559700
XP_037911884.1 extracellular protease inhibitor 10-like	558100
XP_037912679.1 neprilysin-4-like	547230
XP_037909238.1 antigen 5 like allergen Cul n 1-like ;XP_037909233.1 antigen 5 like allergen Cul n 1-like ;XP_037909236.1 antigen 5 like allergen Cul n 1-like ;XP_037909235.1 antigen 5 like allergen C	524970
XP_037912569.1 collagen alpha-2(IX) chain-like	524180
XP_037907979.1 serine protease inhibitor 77Ba-like	521480
XP_037916968.1 nidogen	509900
XP_037917382.1 protein 5NUC-like ;XP_037917381.1 protein 5NUC-like	505000
XP_037919436.1 putative acyl-CoA-binding protein isoform X1	486730
XP_037910915.1 L-dopachrome tautomerase yellow-f2-like	484310
XP_037917981.1 neurogenic locus notch homolog protein 3 isoform X3 ;XP_037917978.1 delta-like protein 4 isoform X2 ;XP_037917977.1 delta-like protein 4 isoform X1	480580
XP_037906350.1 hemicentin-1-like isoform X2 ;XP_037906349.1 hemicentin-1-like isoform X1	475100
XP_037910208.1 protein windpipe ;XP_037910200.1 protein windpipe ;XP_037910189.1 protein windpipe ;XP_037910183.1 protein windpipe ;XP_037910178.1 protein windpipe [Hermetia illuce	470670
XP_037921223.1 alcohol dehydrogenase class-3-like, partial	462260
XP_037919652.1 enolase-phosphatase E1	456150
XP_037914314.1 alpha-amylase A-like	454860
XP_037923196.1 transketolase-like protein 2	440740
Hill_BB_C4683|defensin	426610
XP_037907539.1 uncharacterized protein LOC119649456 isoform X2 ;XP_037907538.1 uncharacterized protein LOC119649456 isoform X1	415450
XP_037916847.1 transferrin-like	407400
XP_037920732.1 galactose mutarotase	395170
XP_037921986.1 protein mesh isoform X5 ;XP_037921985.1 protein mesh isoform X4 ;XP_037921984.1 protein mesh isoform X3 ;XP_037921983.1 protein mesh isoform X2 ;XP_037921982.1 prote	386590
XP_037911609.1 fatty acid synthase ;XP_037911608.1 fatty acid synthase	378350
XP_037916206.1 trypsin delta-like ;XP_037916205.1 trypsin delta-like ;XP_037916203.1 trypsin delta-like ;XP_037916202.1 trypsin delta-like ;XP_037916200.1 trypsin delta-like [Herme	338770
XP_037921152.1 neuroglian isoform X2 ;XP_037921151.1 neuroglian isoform X1	320890
XP_037921118.1 loricrin ;XP_037921117.1 loricrin ;XP_037921116.1 loricrin	308800
XP_037915461.1 probable transaldolase	308800
XP_037923872.1 myogenesis-regulating glycosidase-like	297470
XP_037907885.1 insulin-like growth factor-binding protein complex acid labile subunit ;XP_037907884.1 insulin-like growth factor-binding protein complex acid labile subunit	293630
XP_037921248.1 CD109 antigen-like isoform X17	282460
XP_037919674.1 chitooligosaccharidolytic beta-N-acetylglucosaminidase isoform X2 ;XP_037919673.1 chitooligosaccharidolytic beta-N-acetylglucosaminidase isoform X1 ;XP_037919672.1 chitooligosaccharidolytic beta-N-acetyl	275650
XP_037925299.1 collagen alpha-1(IV) chain	241250
XP_037902573.1 boophilin-G2-like	226300
XP_037908041.1 serine protease inhibitor 27A	222010
XP_037916134.1 lysozyme-like ;Hill_LB_C36111|C-lysozyme	211860
XP_037913984.1 glucose-6-phosphate isomerase	208490
XP_037918861.1 mannosyl-oligosaccharide alpha-1,2-mannosidase IA isoform X2 ;XP_037918860.1 mannosyl-oligosaccharide alpha-1,2-mannosidase IA isoform X1 ;XP_037918858.1 mannosyl-oligosaccharide alpha-1,2-mannosidase IA	204540
XP_037922240.1 tropomyosin-1, isoforms 9A/A/B isoform X20 ;XP_037922228.1 uncharacterized protein LOC119658701 isoform X10 ;XP_037922219.1 actin cytoskeleton-regulatory complex protein pan1 isoform X2 [Hermetia illucen	196280
XP_037905387.1 laminin subunit gamma-1 ;XP_037905386.1 laminin subunit gamma-1	183020
XP_037912367.1 cytosolic 10-formyltetrahydrofolate dehydrogenase	174390
XP_037912668.1 uncharacterized protein LOC119652536 isoform X4 ;XP_037912667.1 uncharacterized protein LOC119652536 isoform X3 ;XP_037912666.1 uncharacterized protein LOC119652536 isoform X2 ;XP_0379	171110
XP_037924141.1 peroxidase	152810
XP_037921275.1 serine protease Hayan-like	143310
XP_037911261.1 dorsal-ventral patterning protein tolloid isoform X2 ;XP_037911260.1 dorsal-ventral patterning protein tolloid isoform X1 ;XP_037911257.1 dorsal-ventral patterning protein tolloid isoform X1 [Hermetia il	138210
XP_037916191.1 furin-like protease 2 isoform X2 ;XP_037916190.1 furin-like protease 2 isoform X1 ;XP_037916189.1 furin-like protease 2 isoform X1 ;XP_037916188.1 furin-like protease 2 isoform X1 [Her	133070
XP_037907340.1 rhodanese domain-containing protein CG4456-like isoform X2 ;XP_037907339.1 rhodanese domain-containing protein CG4456-like isoform X1 ;XP_037907338.1 rhodanese domain-containing protein CG4456-like isofo	130120
XP_037924309.1 retinal dehydrogenase 1-like ;XP_037922640.1 retinal dehydrogenase 1-like	126150
XP_037905608.1 isocitrate dehydrogenase [NADP] cytoplasmic isoform X2 ;XP_037905606.1 isocitrate dehydrogenase [NADP] cytoplasmic isoform X2 ;XP_037905605.1 isocitrate dehydrogenase [NADP] cytoplasmic isoform X1 [Herme	117190
XP_037905506.1 ATP-citrate synthase isoform X2 ;XP_037905499.1 ATP-citrate synthase isoform X1 ;XP_037905492.1 ATP-citrate synthase isoform X1	117060
XP_037927136.1 elongation factor 1-alpha 1	111560
XP_037911578.1 serine protease snake-like	108950
XP_037921321.1 CD109 antigen-like isoform X26	108800
XP_037921216.1 CD109 antigen-like isoform X13	102430
XP_037925287.1 collagen alpha-5(IV) chain	100230
XP_037904209.1 uncharacterized PE-PGRS family protein PE_PGRS54-like isoform X2 ;XP_037904208.1 uncharacterized PE-PGRS family protein PE_PGRS54-like isoform X1	98178
XP_037904961.1 uncharacterized protein LOC119647812 isoform X2 ;XP_037904960.1 fibrillin-3 isoform X1 ;XP_037904959.1 fibrillin-3 isoform X1	80576
XP_037923022.1 endothelin-converting enzyme 2-like	72888
XP_037906583.1 peritrophin-1-like	71203
XP_037912764.1 esterase E4-like ;XP_037911826.1 esterase FE4-like	62043
XP_037922725.1 laminin subunit beta-1	24972
XP_037907709.1 laminin subunit alpha	19670
