# Supplementary material for: Metabolic and immune functions of the hemolymph and fat body in Hermetia illucens (Diptera: Stratiomyidae) under pathogen challenge
Source: J Insect Sci. 2025 Oct 11;25(5):ieaf074. doi: 10.1093/jisesa/ieaf074 (PMC12513866; doi:10.1093/jisesa/ieaf074)
Supplement: ieaf074_Supplementary_Data [file ieaf074_supplementary_data.zip › Supplementary_Table_2.xlsx]

## Sheet: Sheet1
Supplementary Table 2: Gene expression profiling in the fat body of H. illucens larvae. Significantly enriched GO terms and KEGG identified among the top 1,000 most highly expressed genes in the fat body. Tissue-specific terms are presented, along with the associated genes for each term. Complete results are provided in Supplementary Table 3.
Sensory perception of smell					Nutrient reservoir activity
LOC119656090	general odorant-binding protein 99a-like				LOC119647825	hexamerin-1.1-like
LOC119654807	uncharacterized protein LOC119654807				LOC119648945	larval serum protein 1 alpha chain-like
LOC119656093	general odorant-binding protein 99a-like				LOC119648846	hexamerin-1.1-like
LOC119652727	general odorant-binding protein 99a-like				LOC119647829	larval serum protein 1 alpha chain-like
LOC119655827	general odorant-binding protein 99b-like				LOC119651526	larval serum protein 2-like
LOC119654672	general odorant-binding protein 99b-like				LOC119647826	hexamerin-1.1-like
LOC119651372	general odorant-binding protein 99a-like				LOC119651216	larval serum protein 2-like
LOC119655826	general odorant-binding protein 99b-like				LOC119648206	larval serum protein 1 gamma chain-like
LOC119654537	uncharacterized protein LOC119654537
LOC119656023	general odorant-binding protein 99a-like isoform X2				Fatty acid metabolism
LOC119651578	general odorant-binding protein 99a-like				LOC119659093	3-ketoacyl-CoA thiolase, mitochondrial
LOC119654513	general odorant-binding protein 99a-like				LOC119650968	very long-chain-fatty-acid--CoA ligase bubblegum isoform X1
LOC119654612	general odorant-binding protein 99a-like isoform X1				LOC119654848	acetyl-CoA acetyltransferase, mitochondrial
LOC119654810	general odorant-binding protein 99b-like				LOC119661275	probable peroxisomal acyl-coenzyme A oxidase 1
LOC119654413	uncharacterized protein LOC119654413				LOC119648611	peroxisomal multifunctional enzyme type 2
LOC119654940	general odorant-binding protein 99b-like				LOC119650780	trifunctional enzyme subunit alpha, mitochondrial isoform X2
LOC119654851	general odorant-binding protein 99a-like				LOC119651231	lysosomal thioesterase PPT2 homolog
LOC119655972	general odorant-binding protein 99a-like isoform X2				LOC119655714	very-long-chain enoyl-CoA reductase
					LOC119655372	trifunctional enzyme subunit beta, mitochondrial
Chitin-based extracellular matrix					LOC119657178	acyl-CoA Delta(11) desaturase-like
LOC119647979	flexible cuticle protein 12-like				LOC119657103	palmitoyl-protein thioesterase 1
LOC119648925	flexible cuticle protein 12-like				LOC119654997	probable enoyl-CoA hydratase, mitochondrial
LOC119647977	endocuticle structural protein SgAbd-6-like				LOC119651873	fatty acid synthase
LOC119658072	pupal cuticle protein Edg-78E-like				LOC119659577	short-chain specific acyl-CoA dehydrogenase, mitochondrial
LOC119660460	endocuticle structural glycoprotein SgAbd-5-like				LOC119651695	very long-chain-fatty-acid--CoA ligase bubblegum-like
LOC119659280	endocuticle structural glycoprotein SgAbd-4				LOC119655664	enoyl
LOC119658071	pupal cuticle protein Edg-78E-like
LOC119650426	pupal cuticle protein Edg-78E-like				Glycolysis / Gluconeogenesis
LOC119647980	flexible cuticle protein 12-like				LOC119650603	phosphoglycerate mutase 2
LOC119649867	pupal cuticle protein Edg-78E-like				LOC119653616	phosphoenolpyruvate carboxykinase
LOC119648359	pupal cuticle protein Edg-78E-like				LOC119653748	aldehyde dehydrogenase, mitochondrial
LOC119648854	endocuticle structural protein SgAbd-6-like				LOC119648397	dihydrolipoyl dehydrogenase, mitochondrial
LOC119658339	pupal cuticle protein Edg-78E-like				LOC119657503	putative aldehyde dehydrogenase family 7 member A1 homolog
LOC119659812	endocuticle structural glycoprotein SgAbd-2-like				LOC119660519	fructose-bisphosphate aldolase isoform X1
LOC119657527	larval cuticle protein LCP-22-like				LOC119649232	phosphoglucomutase
LOC119658928	endocuticle structural glycoprotein SgAbd-9-like				LOC119648594	glyceraldehyde-3-phosphate dehydrogenase 2
LOC119657230	pupal cuticle protein Edg-78E-like				LOC119650930	fructose-1,6-bisphosphatase 1 isoform X1
LOC119657244	pupal cuticle protein-like				LOC119650677	pyruvate kinase-like isoform X1
LOC119650137	endocuticle structural protein SgAbd-6-like				LOC119653449	glucose-6-phosphate isomerase
LOC119655552	endocuticle structural glycoprotein ABD-4				LOC119656671	triosephosphate isomerase
LOC119656478	endocuticle structural glycoprotein SgAbd-3-like				LOC119652842	enolase
					LOC119653433	phosphoenolpyruvate carboxykinase
lipid storage					LOC119656137	phosphoglycerate kinase
LOC119661344	lipid storage droplets surface-binding protein 1
LOC119656595	lipid storage droplets surface-binding protein 2
LOC119655080	lipid droplet-associated hydrolase
