# Supplementary material for: Metabolic and immune functions of the hemolymph and fat body in Hermetia illucens (Diptera: Stratiomyidae) under pathogen challenge
Source: J Insect Sci. 2025 Oct 11;25(5):ieaf074. doi: 10.1093/jisesa/ieaf074 (PMC12513866; doi:10.1093/jisesa/ieaf074)
Supplement: ieaf074_Supplementary_Data [file ieaf074_supplementary_data.zip › Supplementary_Table_3.xlsx]

## Sheet: Sheet1
Supplementary Table 3: Functional annotation analysis of the 1,000 most highly expressed genes in the fat body. The analysis was performed using the DAVID tool, and a full list of results is provided
Category	Term	Count	%	PValue	Genes	List Total	Pop Hits	Pop Total	Fold Enrichment	Bonferroni	Benjamini	FDR
GOTERM_MF_DIRECT	GO:0003735~structural constituent of ribosome	86	8.68687	7.94876e-54	LOC119654818, LOC119659031, LOC119650658, LOC119652081, LOC119654180, LOC119659908, LOC119656127, LOC119656528, LOC119649183, LOC119657937, LOC119654429, LOC119651555, LOC119659035, LOC119650148, LOC119659436, LOC119651036, LOC119653258, LOC119659998, LOC119654389, LOC119656566, LOC119658052, LOC119654969, LOC119648223, LOC119649911, LOC119649398, LOC119656711, LOC119648781, LOC119655749, LOC1196…	667	143	7541	6.79932	3.15566e-51	3.15566e-51	3.06822e-51
GOTERM_CC_DIRECT	GO:0005840~ribosome	76	7.67677	9.07846e-50	LOC119654818, LOC119659031, LOC119650658, LOC119652081, LOC119654180, LOC119659908, LOC119656127, LOC119656528, LOC119649183, LOC119657937, LOC119654429, LOC119659035, LOC119650148, LOC119659436, LOC119651036, LOC119653258, LOC119659998, LOC119654389, LOC119656566, LOC119658052, LOC119654969, LOC119648223, LOC119649911, LOC119649398, LOC119656711, LOC119655749, LOC119646282, LOC119659267, LOC1196…	726	116	7834	7.06973	1.84293e-47	1.84293e-47	1.67952e-47
KEGG_PATHWAY	his03010:Ribosome	88	8.88889	1.12065e-44	LOC119654818, LOC119659031, LOC119650658, LOC119652081, LOC119654180, LOC119659908, LOC119656127, LOC119656528, LOC119649183, LOC119657937, LOC119654429, LOC119651555, LOC119659035, LOC119650148, LOC119659436, LOC119651036, LOC119653258, LOC119659998, LOC119654389, LOC119656566, LOC119658052, LOC119654969, LOC119648223, LOC119649911, LOC119649398, LOC119656711, LOC119648781, LOC119655749, LOC1196…	421	125	2704	4.52165	1.27754e-42	1.27754e-42	1.13186e-42
GOTERM_BP_DIRECT	GO:0006412~translation	67	6.76768	7.25357e-42	LOC119654818, LOC119659031, LOC119650658, LOC119652081, LOC119654180, LOC119656127, LOC119656528, LOC119649183, LOC119657937, LOC119654429, LOC119659035, LOC119650148, LOC119659436, LOC119651036, LOC119653258, LOC119659998, LOC119654389, LOC119656566, LOC119658052, LOC119648223, LOC119661743, LOC119656711, LOC119655749, LOC119646282, LOC119659861, LOC119651624, LOC119654417, LOC119656593, LOC1196…	627	110	6988	6.7884	3.72108e-39	3.71383e-39	3.60502e-39
GOTERM_CC_DIRECT	GO:0022625~cytosolic large ribosomal subunit	45	4.54545	3.40739e-33	LOC119646537, LOC119660323, LOC119654180, LOC119659908, LOC119661574, LOC119653431, LOC119656127, LOC119658647, LOC119658407, LOC119654441, LOC119659219, LOC119654362, LOC119651293, LOC119649183, LOC119657937, LOC119651555, LOC119650148, LOC119654326, LOC119651036, LOC119650000, LOC119659998, LOC119656566, LOC119647910, LOC119646508, LOC119654969, LOC119648223, LOC119660115, LOC119649911, LOC1196…	726	60	7834	8.09298	6.917e-31	3.4585e-31	3.15183e-31
KEGG_PATHWAY	his00190:Oxidative phosphorylation	60	6.06061	3.97791e-27	LOC119659197, LOC119657807, LOC119658624, LOC119654144, LOC119655635, LOC119650986, LOC119654428, LOC119654868, LOC119659276, LOC119651995, LOC119657177, LOC119650068, LOC119658389, LOC119653410, LOC119653773, LOC119646888, LOC119650607, LOC119660251, LOC119659583, LOC119654926, LOC119660259, LOC119648668, LOC119646762, LOC119655468, LOC119652590, LOC119651381, LOC119659661, LOC119654932, LOC1196…	421	92	2704	4.18878	4.53482e-25	2.26741e-25	2.00885e-25
GOTERM_CC_DIRECT	GO:0022627~cytosolic small ribosomal subunit	28	2.82828	9.97142e-24	LOC119654818, LOC119659054, LOC119659053, LOC119652081, LOC119649768, LOC119653793, LOC119655413, LOC119656528, LOC119657198, LOC119659410, LOC119654429, LOC119659210, LOC119659035, LOC119659436, LOC119653510, LOC119654389, LOC119651715, LOC119658052, LOC119658075, LOC119649699, LOC119656711, LOC119659861, LOC119652899, LOC119654879, LOC119657981, LOC119656275, LOC119656994, LOC119650132	726	32	7834	9.4418	2.0242e-21	6.74733e-22	6.14904e-22
GOTERM_BP_DIRECT	GO:0002181~cytoplasmic translation	18	1.81818	5.35009e-15	LOC119654969, LOC119660323, LOC119659908, LOC119649911, LOC119649398, LOC119651373, LOC119658407, LOC119655404, LOC119648781, LOC119655922, LOC119654362, LOC119651293, LOC119659267, LOC119653669, LOC119659980, LOC119656994, LOC119653389, LOC119659820	627	21	6988	9.55297	2.73381e-12	1.36962e-12	1.3295e-12
KEGG_PATHWAY	his03050:Proteasome	26	2.62626	5.77151e-12	LOC119649928, LOC119646715, LOC119655293, LOC119659090, LOC119648953, LOC119646212, LOC119660715, LOC119651152, LOC119660931, LOC119654527, LOC119653613, LOC119658520, LOC119652620, LOC119659118, LOC119651994, LOC119653895, LOC119651211, LOC119657280, LOC119650802, LOC119660211, LOC119654553, LOC119659808, LOC119649173, LOC119659540, LOC119655762, LOC119650672	421	39	2704	4.28187	6.5795e-10	2.19317e-10	1.94308e-10
GOTERM_CC_DIRECT	GO:0005739~mitochondrion	81	8.18182	1.14662e-10	LOC119646559, LOC119648935, LOC119649469, LOC119651190, LOC119657807, LOC119648898, LOC119646477, LOC119650780, LOC119658748, LOC119651393, LOC119658946, LOC119655635, LOC119656604, LOC119648096, LOC119650986, LOC119652843, LOC119659474, LOC119657532, LOC119657017, LOC119652309, LOC119652869, LOC119654848, LOC119646960, LOC119657767, LOC119651021, LOC119651143, LOC119654891, LOC119651182, LOC1196…	726	419	7834	2.08602	2.32765e-08	5.81912e-09	5.30314e-09
GOTERM_BP_DIRECT	GO:0007608~sensory perception of smell	18	1.81818	6.82535e-10	LOC119656090, LOC119654807, LOC119656093, LOC119652727, LOC119655827, LOC119654672, LOC119651372, LOC119655826, LOC119654537, LOC119656023, LOC119651578, LOC119654513, LOC119654612, LOC119654810, LOC119654413, LOC119654940, LOC119654851, LOC119655972	627	34	6988	5.90037	3.5014e-07	1.16486e-07	1.13073e-07
GOTERM_CC_DIRECT	GO:0016282~eukaryotic 43S preinitiation complex	12	1.21212	1.11473e-09	LOC119654663, LOC119657646, LOC119649396, LOC119653131, LOC119651814, LOC119650406, LOC119656704, LOC119647476, LOC119649207, LOC119647880, LOC119655254, LOC119653820	726	14	7834	9.24911	2.26291e-07	4.52582e-08	4.12451e-08
GOTERM_BP_DIRECT	GO:0001732~formation of cytoplasmic translation initiation complex	12	1.21212	2.68143e-09	LOC119654663, LOC119657646, LOC119649396, LOC119653131, LOC119651814, LOC119650406, LOC119656704, LOC119647476, LOC119649206, LOC119649207, LOC119655254, LOC119653820	627	15	6988	8.91611	1.37557e-06	3.43223e-07	3.33167e-07
GOTERM_MF_DIRECT	GO:0005549~odorant binding	18	1.81818	4.86001e-09	LOC119656090, LOC119654807, LOC119656093, LOC119652727, LOC119655827, LOC119654672, LOC119651372, LOC119655826, LOC119654537, LOC119656023, LOC119651578, LOC119654513, LOC119654612, LOC119654810, LOC119654413, LOC119654940, LOC119654851, LOC119655972	667	38	7541	5.3554	1.92942e-06	9.64713e-07	9.37983e-07
GOTERM_CC_DIRECT	GO:0033290~eukaryotic 48S preinitiation complex	11	1.11111	3.08235e-08	LOC119654663, LOC119657646, LOC119649396, LOC119653131, LOC119651814, LOC119650406, LOC119656704, LOC119647476, LOC119649207, LOC119655254, LOC119653820	726	14	7834	8.47835	6.25715e-06	1.04286e-06	9.50391e-07
GOTERM_MF_DIRECT	GO:0046933~proton-transporting ATP synthase activity, rotational mechanism	10	1.0101	5.35661e-08	LOC119648527, LOC119653829, LOC119660251, LOC119648481, LOC119657101, LOC119659276, LOC119660807, LOC119660906, LOC119658389, LOC119653410	667	12	7541	9.42154	2.12655e-05	7.08858e-06	6.89217e-06
GOTERM_MF_DIRECT	GO:0008137~NADH dehydrogenase (ubiquinone) activity	9	0.909091	1.36362e-07	LOC119659583, LOC119650559, ND1, ND3, LOC119650135, ND2, LOC119657963, ND5, ND4	667	10	7541	10.1753	5.41341e-05	1.35339e-05	1.31589e-05
GOTERM_BP_DIRECT	GO:0015986~proton motive force-driven ATP synthesis	9	0.909091	1.52075e-07	LOC119656536, LOC119658605, LOC119648527, LOC119653829, LOC119648481, LOC119654868, LOC119657101, LOC119660906, LOC119646762	627	10	6988	10.0306	7.80114e-05	1.55725e-05	1.51162e-05
GOTERM_CC_DIRECT	GO:0005829~cytosol	90	9.09091	1.69732e-07	LOC119648935, LOC119646516, LOC119647129, LOC119649469, LOC119652081, LOC119649822, LOC119647320, LOC119647281, LOC119653134, LOC119654266, LOC119659716, LOC119658946, LOC119653174, LOC119654340, LOC119658509, LOC119654307, LOC119653613, LOC119659359, LOC119659831, LOC119660372, LOC119650406, LOC119649475, LOC119646446, LOC119661344, LOC119652352, LOC119651143, LOC119659945, LOC119654891, LOC1196…	726	563	7834	1.72497	3.4455e-05	4.92223e-06	4.48577e-06
GOTERM_CC_DIRECT	GO:0005751~mitochondrial respiratory chain complex IV	9	0.909091	1.97254e-07	LOC119652608, LOC119659197, LOC119652590, LOC119650759, LOC119652822, COX1, LOC119651995, LOC119657177, LOC119657144	726	10	7834	9.71157	4.00417e-05	5.00531e-06	4.56149e-06
GOTERM_MF_DIRECT	GO:0045735~nutrient reservoir activity	8	0.808081	3.00814e-07	LOC119647825, LOC119648945, LOC119648846, LOC119647829, LOC119651526, LOC119647826, LOC119651216, LOC119648206	667	8	7541	11.3058	0.000119416	2.38846e-05	2.32228e-05
KEGG_PATHWAY	crg00190:Oxidative phosphorylation	10	1.0101	4.22061e-07	ATP6, COX3, COX2, COX1, ND1, CYTB, ND3, ND2, ND5, ND4	421	10	2704	6.4228	4.81138e-05	9.623e-06	8.52564e-06
KEGG_PATHWAY	crg01100:Metabolic pathways	10	1.0101	4.22061e-07	ATP6, COX3, COX2, COX1, ND1, CYTB, ND3, ND2, ND5, ND4	421	10	2704	6.4228	4.81138e-05	9.623e-06	8.52564e-06
GOTERM_BP_DIRECT	GO:0006123~mitochondrial electron transport, cytochrome c to oxygen	9	0.909091	5.13807e-07	LOC119652608, LOC119659197, LOC119652590, COX3, LOC119652822, COX1, LOC119651995, LOC119657177, LOC119657144	627	11	6988	9.11875	0.000263548	4.38448e-05	4.25603e-05
GOTERM_CC_DIRECT	GO:0005839~proteasome core complex	10	1.0101	6.20435e-07	LOC119649928, LOC119646715, LOC119649173, LOC119655293, LOC119659090, LOC119652620, LOC119648953, LOC119659118, LOC119655762, LOC119660211	726	14	7834	7.7076	0.00012594	1.39942e-05	1.27534e-05
GOTERM_MF_DIRECT	GO:0003743~translation initiation factor activity	16	1.61616	9.51133e-07	LOC119651814, LOC119650406, LOC119647476, LOC119649206, LOC119647880, LOC119649207, LOC119654663, LOC119657646, LOC119659977, LOC119649396, LOC119649143, LOC119653131, LOC119657944, LOC119656704, LOC119655254, LOC119653820	667	41	7541	4.41204	0.000377529	6.29333e-05	6.11895e-05
GOTERM_BP_DIRECT	GO:0006120~mitochondrial electron transport, NADH to ubiquinone	9	0.909091	3.40365e-06	LOC119646888, LOC119650607, LOC119652738, LOC119659583, LOC119647073, LOC119650559, LOC119654932, LOC119655189, ND2	627	13	6988	7.71586	0.00174455	0.000248953	0.000241659
GOTERM_CC_DIRECT	GO:0005852~eukaryotic translation initiation factor 3 complex	8	0.808081	5.2886e-06	LOC119654663, LOC119657646, LOC119651814, LOC119650406, LOC119647476, LOC119649207, LOC119655254, LOC119653820	726	10	7834	8.63251	0.00107301	0.000107358	9.7839e-05
GOTERM_MF_DIRECT	GO:0008010~structural constituent of chitin-based larval cuticle	21	2.12121	5.95817e-06	LOC119647979, LOC119648925, LOC119647977, LOC119658072, LOC119660460, LOC119659280, LOC119658071, LOC119650426, LOC119647980, LOC119649867, LOC119648359, LOC119648854, LOC119658339, LOC119659812, LOC119657527, LOC119658928, LOC119657230, LOC119657244, LOC119650137, LOC119655552, LOC119656478	667	76	7541	3.12398	0.0023626	0.000337913	0.00032855
GOTERM_BP_DIRECT	GO:0006096~glycolytic process	9	0.909091	7.31985e-06	LOC119660519, LOC119648594, LOC119652590, LOC119650603, LOC119650677, LOC119653449, LOC119656671, LOC119652842, LOC119656137	627	14	6988	7.16473	0.00374806	0.00046847	0.000454746
GOTERM_CC_DIRECT	GO:0062129~chitin-based extracellular matrix	21	2.12121	1.21143e-05	LOC119647979, LOC119648925, LOC119647977, LOC119658072, LOC119660460, LOC119659280, LOC119658071, LOC119650426, LOC119647980, LOC119649867, LOC119648359, LOC119648854, LOC119658339, LOC119659812, LOC119657527, LOC119658928, LOC119657230, LOC119657244, LOC119650137, LOC119655552, LOC119656478	726	76	7834	2.98162	0.00245619	0.000223563	0.00020374
KEGG_PATHWAY	his01200:Carbon metabolism	31	3.13131	1.99011e-05	LOC119646458, LOC119651406, LOC119649469, LOC119648397, LOC119661275, LOC119647281, LOC119654266, LOC119660519, LOC119658946, LOC119648594, LOC119660438, LOC119655936, LOC119652842, LOC119654842, LOC119659577, LOC119648529, LOC119649978, LOC119653618, LOC119650603, LOC119654848, LOC119648245, LOC119647193, LOC119651143, LOC119660747, LOC119650930, LOC119650677, LOC119653449, LOC119656671, LOC1196…	421	91	2704	2.18799	0.00226618	0.000378121	0.000335002
GOTERM_BP_DIRECT	GO:0006413~translational initiation	10	1.0101	2.3871e-05	LOC119654663, LOC119659977, LOC119651814, LOC119656704, LOC119647476, LOC119649206, LOC119649207, LOC119647880, LOC119653820, LOC119649267	627	20	6988	5.57257	0.0121713	0.001358	0.00131821
GOTERM_BP_DIRECT	GO:0019941~modification-dependent protein catabolic process	6	0.606061	3.15854e-05	LOC119655225, LOC119646371, LOC119650658, LOC119658576, LOC119653258, LOC119647522	627	6	6988	11.1451	0.016073	0.00155958	0.00151389
GOTERM_BP_DIRECT	GO:0006414~translational elongation	7	0.707071	3.35066e-05	LOC119655720, LOC119659604, LOC119653174, LOC119654969, LOC119660125, LOC119661743, LOC119651476	627	9	6988	8.66844	0.0170423	0.00155958	0.00151389
GOTERM_CC_DIRECT	GO:0008540~proteasome regulatory particle, base subcomplex	7	0.707071	4.05116e-05	LOC119660715, LOC119657280, LOC119651152, LOC119650802, LOC119654527, LOC119651994, LOC119653895	726	9	7834	8.39272	0.0081903	0.000685321	0.000624554
GOTERM_BP_DIRECT	GO:1902600~proton transmembrane transport	12	1.21212	4.35775e-05	LOC119658605, LOC119653120, LOC119648481, LOC119655282, ATP6, LOC119650799, LOC119649129, LOC119659661, LOC119660259, LOC119660807, LOC119655497, LOC119653410	627	31	6988	4.31425	0.0221077	0.0018593	0.00180483
GOTERM_MF_DIRECT	GO:0003723~RNA binding	54	5.45455	5.65697e-05	LOC119648978, LOC119650658, LOC119654180, LOC119659908, LOC119647880, LOC119647522, LOC119654663, LOC119656528, LOC119654307, LOC119651555, LOC119659436, LOC119651036, LOC119653258, LOC119656271, LOC119648223, LOC119649911, LOC119649398, LOC119657646, LOC119655225, LOC119659902, LOC119656711, LOC119649396, LOC119657802, LOC119659861, LOC119656275, LOC119657122, LOC119654457, LOC119658576, LOC1196…	667	350	7541	1.74433	0.0222085	0.00280727	0.00272949
GOTERM_CC_DIRECT	GO:0005743~mitochondrial inner membrane	29	2.92929	5.77738e-05	LOC119648979, LOC119650719, LOC119659197, LOC119660764, LOC119658624, LOC119655314, LOC119658748, LOC119654287, LOC119655316, LOC119648053, LOC119652182, COX2, LOC119658389, LOC119646629, LOC119652309, LOC119652648, LOC119654926, LOC119647454, LOC119660752, LOC119652594, LOC119651340, LOC119653120, LOC119651381, LOC119655945, LOC119647073, LOC119650598, LOC119657144, LOC119654932, LOC119654313	726	139	7834	2.25128	0.0116599	0.00090216	0.000822165
GOTERM_MF_DIRECT	GO:0051082~unfolded protein binding	18	1.81818	7.37552e-05	LOC119650829, LOC119647439, LOC119651538, LOC119649997, LOC119649876, LOC119648311, LOC119648761, LOC119649444, LOC119661453, LOC119648357, LOC119659716, LOC119649132, LOC119654287, LOC119660128, LOC119650380, LOC119653206, LOC119655345, LOC119658644	667	69	7541	2.94935	0.0288573	0.00325342	0.00316328
GOTERM_BP_DIRECT	GO:0006936~muscle contraction	6	0.606061	0.000102374	LOC119658701, LOC119647571, LOC119658706, LOC119650735, LOC119658388, LOC119656489	627	7	6988	9.55297	0.0511651	0.00403196	0.00391383
GOTERM_MF_DIRECT	GO:0046961~proton-transporting ATPase activity, rotational mechanism	8	0.808081	0.000228352	LOC119655282, LOC119650799, LOC119649129, LOC119659661, LOC119660259, LOC119655299, LOC119655497, LOC119653410	667	16	7541	5.65292	0.0866774	0.00906558	0.00881439
GOTERM_BP_DIRECT	GO:0000028~ribosomal small subunit assembly	7	0.707071	0.000291125	LOC119655413, LOC119656528, LOC119657198, LOC119657981, LOC119659436, LOC119656994, LOC119653510	627	12	6988	6.50133	0.138749	0.0106469	0.010335
GOTERM_CC_DIRECT	GO:0005750~mitochondrial respiratory chain complex III	6	0.606061	0.000295715	LOC119655468, LOC119661558, LOC119654926, LOC119655408, CYTB, LOC119650068	726	8	7834	8.09298	0.0582723	0.00428787	0.00390767
SMART	SM00213:UBQ	8	0.808081	0.000317539	LOC119655225, LOC119646371, LOC119655714, LOC119650658, LOC119659035, LOC119658576, LOC119653258, LOC119647522	267	23	4333	5.64468	0.0579594	0.0298487	0.0292136
INTERPRO	IPR000618:Insect_cuticle	23	2.32323	0.000462299	LOC119647979, LOC119648925, LOC119647977, LOC119658072, LOC119660460, LOC119659280, LOC119658071, LOC119650426, LOC119658185, LOC119647980, LOC119649867, LOC119648359, LOC119648854, LOC119658339, LOC119659812, LOC119657527, LOC119658928, LOC119649590, LOC119657230, LOC119657244, LOC119650137, LOC119655552, LOC119656478	834	115	9328	2.23693	0.555614	0.0405437	0.0401276
UP_KW_CELLULAR_COMPONENT	KW-0138~CF(0)	5	0.505051	0.000482036	LOC119656536, LOC119658605, ATP6, LOC119654868, LOC119660906	308	6	3932	10.6385	0.0167337	0.00421781	0.00361527
GOTERM_MF_DIRECT	GO:0031386~protein tag activity	6	0.606061	0.00049343	LOC119655225, LOC119646371, LOC119650658, LOC119658576, LOC119653258, LOC119647522	667	9	7541	7.53723	0.177939	0.0178083	0.0173149
GOTERM_BP_DIRECT	GO:0006094~gluconeogenesis	6	0.606061	0.000527038	LOC119653616, LOC119650930, LOC119653449, LOC119656671, LOC119653433, LOC119656137	627	9	6988	7.43009	0.236958	0.0168652	0.0163711
GOTERM_BP_DIRECT	GO:0006122~mitochondrial electron transport, ubiquinol to cytochrome c	6	0.606061	0.000527038	LOC119655468, LOC119661558, LOC119654926, LOC119655408, CYTB, LOC119650068	627	9	6988	7.43009	0.236958	0.0168652	0.0163711
GOTERM_BP_DIRECT	GO:0051603~proteolysis involved in protein catabolic process	8	0.808081	0.000591194	LOC119648825, LOC119649928, LOC119649173, LOC119659090, LOC119648953, LOC119655762, LOC119653862, LOC119658512	627	18	6988	4.95339	0.261676	0.0178054	0.0172837
GOTERM_CC_DIRECT	GO:1990904~ribonucleoprotein complex	15	1.51515	0.000637881	LOC119650658, LOC119659031, LOC119647322, LOC119647144, LOC119646533, LOC119648237, LOC119661695, LOC119656534, LOC119655854, LOC119657669, LOC119653174, LOC119655329, LOC119654307, LOC119653258, LOC119653389	726	58	7834	2.79068	0.121493	0.00863265	0.00786719
UP_KW_LIGAND	KW-0349~Heme	28	2.82828	0.000715873	LOC119646757, LOC119659197, LOC119656085, LOC119646752, LOC119646334, LOC119657513, COX1, LOC119656500, LOC119658820, LOC119652685, LOC119649978, LOC119648928, LOC119652925, LOC119657460, LOC119654805, LOC119646420, LOC119661403, LOC119652770, LOC119651583, LOC119653044, LOC119655128, LOC119657449, LOC119646580, LOC119650598, CYTB, LOC119652775, LOC119658412, LOC119658411	180	183	2273	1.93212	0.0219554	0.00554802	0.00429524
GOTERM_MF_DIRECT	GO:0036402~proteasome-activating activity	5	0.505051	0.000782556	LOC119657280, LOC119650802, LOC119654527, LOC119651994, LOC119653895	667	6	7541	9.42154	0.267137	0.023898	0.0232359
GOTERM_MF_DIRECT	GO:0015078~proton transmembrane transporter activity	5	0.505051	0.000782556	LOC119656536, LOC119658605, LOC119654868, LOC119660906, LOC119646762	667	6	7541	9.42154	0.267137	0.023898	0.0232359
INTERPRO	IPR036249:Thioredoxin-like_sf	20	2.0202	0.000931349	LOC119648749, LOC119650708, LOC119654848, LOC119659919, LOC119647452, LOC119649475, LOC119648745, LOC119648898, LOC119653398, LOC119654882, LOC119657205, LOC119654340, LOC119660964, LOC119647472, LOC119653008, LOC119651476, LOC119651169, LOC119653247, LOC119657985, LOC119651265	834	98	9328	2.28258	0.80492	0.0777898	0.0769915
GOTERM_CC_DIRECT	GO:0000276~mitochondrial proton-transporting ATP synthase complex, coupling factor F(o)	5	0.505051	0.000937321	LOC119656536, LOC119658605, LOC119654868, LOC119660906, LOC119646762	726	6	7834	8.99219	0.173343	0.0100145	0.00912655
GOTERM_CC_DIRECT	GO:0000502~proteasome complex	5	0.505051	0.000937321	LOC119654553, LOC119660715, LOC119651152, LOC119659540, LOC119651211	726	6	7834	8.99219	0.173343	0.0100145	0.00912655
GOTERM_CC_DIRECT	GO:0045261~proton-transporting ATP synthase complex, catalytic core F(1)	5	0.505051	0.000937321	LOC119648527, LOC119653829, LOC119660251, LOC119648481, LOC119660807	726	6	7834	8.99219	0.173343	0.0100145	0.00912655
GOTERM_CC_DIRECT	GO:0005753~mitochondrial proton-transporting ATP synthase complex	5	0.505051	0.000937321	LOC119656536, LOC119646452, LOC119654868, LOC119659276, LOC119660807	726	6	7834	8.99219	0.173343	0.0100145	0.00912655
UP_KW_BIOLOGICAL_PROCESS	KW-0375~Hydrogen ion transport	6	0.606061	0.000972632	LOC119660251, LOC119655282, ATP6, LOC119660259, LOC119660807, LOC119653410	168	9	1623	6.44048	0.0567145	0.0116716	0.011088
SMART	SM00088:PINT	6	0.606061	0.00106194	LOC119653131, LOC119660931, LOC119649207, LOC119653820, LOC119650672, LOC119651211	267	14	4333	6.95506	0.181065	0.0665483	0.0651324
KEGG_PATHWAY	his01100:Metabolic pathways	169	17.0707	0.00127393	LOC119647327, LOC119657807, LOC119649469, LOC119647281, LOC119654266, LOC119658624, LOC119654144, LOC119657417, LOC119655635, LOC119654428, LOC119650986, LOC119659276, LOC119650068, LOC119659831, LOC119661460, LOC119650607, LOC119660372, LOC119646888, LOC119660251, LOC119652628, LOC119650968, LOC119652869, LOC119654926, LOC119650603, LOC119649358, LOC119660259, LOC119648668, LOC119646762, LOC1196…	421	904	2704	1.20072	0.135255	0.0207469	0.018381
UP_SEQ_FEATURE	DOMAIN:CBM39	6	0.606061	0.00161355	LOC119649581, LOC119649939, LOC119650080, LOC119649838, LOC119649535, LOC119649642	710	12	8834	6.22113	0.480886	0.13102	0.130052
INTERPRO	IPR014722:Rib_uL2_dom2	6	0.606061	0.00164048	LOC119656271, LOC119649699, LOC119659908, LOC119649911, LOC119649398, LOC119650000	834	11	9328	6.10072	0.943852	0.130791	0.129449
GOTERM_MF_DIRECT	GO:0003746~translation elongation factor activity	7	0.707071	0.00171599	LOC119655720, LOC119659604, LOC119653174, LOC119656271, LOC119660125, LOC119661743, LOC119651476	667	16	7541	4.94631	0.49431	0.0486605	0.0473122
INTERPRO	IPR011332:Ribosomal_zn-bd	5	0.505051	0.00177345	LOC119650658, LOC119659031, LOC119646282, LOC119657122, LOC119659436	834	7	9328	7.98904	0.95555	0.135245	0.133857
GOTERM_CC_DIRECT	GO:0016272~prefoldin complex	5	0.505051	0.00202701	LOC119650829, LOC119651538, LOC119649876, LOC119648761, LOC119649444	726	7	7834	7.7076	0.33761	0.0205742	0.0187499
UP_KW_CELLULAR_COMPONENT	KW-0256~Endoplasmic reticulum	24	2.42424	0.0023145	LOC119646757, LOC119649924, LOC119652925, LOC119654805, LOC119647452, LOC119646275, LOC119661403, LOC119648338, LOC119652770, LOC119654882, LOC119659945, LOC119653061, LOC119658583, LOC119653008, LOC119651886, LOC119657045, LOC119651545, LOC119654426, LOC119652775, LOC119657017, LOC119657501, LOC119657159, LOC119652685, LOC119655345	308	158	3932	1.93917	0.0778999	0.0162015	0.013887
INTERPRO	IPR031756:BGBP_N	6	0.606061	0.00260697	LOC119649581, LOC119649939, LOC119650080, LOC119649838, LOC119649535, LOC119649642	834	12	9328	5.59233	0.989731	0.182905	0.181028
INTERPRO	IPR043030:BGBP_N_sf	6	0.606061	0.00260697	LOC119649581, LOC119649939, LOC119650080, LOC119649838, LOC119649535, LOC119649642	834	12	9328	5.59233	0.989731	0.182905	0.181028
KEGG_PATHWAY	his00062:Fatty acid elongation	8	0.808081	0.0026401	LOC119650780, LOC119651231, LOC119659093, LOC119655714, LOC119655372, LOC119654997, LOC119657103, LOC119655664	421	14	2704	3.67017	0.260196	0.0376214	0.0333313
GOTERM_BP_DIRECT	GO:0015990~electron transport coupled proton transport	4	0.40404	0.00267152	COX1, LOC119657963, ND5, ND4	627	4	6988	11.1451	0.746482	0.0759898	0.0737636
SMART	SM00131:KU	6	0.606061	0.0028182	LOC119646767, LOC119659132, LOC119659360, LOC119655174, LOC119658761, LOC119657798	267	17	4333	5.72769	0.41173	0.132455	0.129637
INTERPRO	IPR002347:SDR_fam	15	1.51515	0.00312701	LOC119646839, LOC119651317, LOC119654936, LOC119646794, LOC119649668, LOC119649855, LOC119648611, LOC119649472, LOC119653394, LOC119653391, LOC119650048, LOC119659474, LOC119657211, LOC119653403, LOC119653378	834	70	9328	2.39671	0.995886	0.210953	0.208788
INTERPRO	IPR012340:NA-bd_OB-fold	14	1.41414	0.00326044	LOC119657280, LOC119650802, LOC119659041, LOC119656271, LOC119660872, LOC119649398, LOC119653793, LOC119655842, LOC119659977, LOC119654879, LOC119654527, LOC119651994, LOC119653895, LOC119657204	834	63	9328	2.48548	0.996747	0.211808	0.209634
UP_SEQ_FEATURE	DOMAIN:Thioredoxin	9	0.909091	0.00377599	LOC119654882, LOC119650708, LOC119654340, LOC119660964, LOC119653008, LOC119647452, LOC119649475, LOC119651169, LOC119648898	710	33	8834	3.39334	0.784749	0.255508	0.25362
GOTERM_BP_DIRECT	GO:0043161~proteasome-mediated ubiquitin-dependent protein catabolic process	14	1.41414	0.00382624	LOC119657280, LOC119647536, LOC119650802, LOC119646715, LOC119646212, LOC119660715, LOC119654553, LOC119651152, LOC119654527, LOC119653613, LOC119659118, LOC119651994, LOC119653895, LOC119650672	627	64	6988	2.438	0.860072	0.101684	0.0987054
KEGG_PATHWAY	his00010:Glycolysis / Gluconeogenesis	15	1.51515	0.00393033	LOC119650603, LOC119653616, LOC119653748, LOC119648397, LOC119657503, LOC119660519, LOC119649232, LOC119648594, LOC119650930, LOC119650677, LOC119653449, LOC119656671, LOC119652842, LOC119653433, LOC119656137	421	43	2704	2.24051	0.361696	0.0497842	0.0441071
GOTERM_BP_DIRECT	GO:0000027~ribosomal large subunit assembly	6	0.606061	0.00397205	LOC119658647, LOC119659219, LOC119648781, LOC119649183, LOC119651624, LOC119659908	627	13	6988	5.14391	0.870195	0.101684	0.0987054
KEGG_PATHWAY	his01212:Fatty acid metabolism	16	1.61616	0.00446403	LOC119659093, LOC119650968, LOC119654848, LOC119661275, LOC119648611, LOC119650780, LOC119651231, LOC119655714, LOC119655372, LOC119657178, LOC119657103, LOC119654997, LOC119651873, LOC119659577, LOC119651695, LOC119655664	421	48	2704	2.14093	0.399528	0.05089	0.0450867
SMART	SM01318:SVWC	5	0.505051	0.00464018	LOC119654809, LOC119648306, LOC119660873, LOC119655818, LOC119654953	267	12	4333	6.76186	0.582881	0.174471	0.170759
KEGG_PATHWAY	his00260:Glycine, serine and threonine metabolism	12	1.21212	0.00493875	LOC119657503, LOC119658946, LOC119646458, LOC119660372, LOC119660404, LOC119650603, LOC119648245, LOC119660358, LOC119654217, LOC119648397, LOC119659359, LOC119654842	421	31	2704	2.48625	0.431306	0.0511834	0.0453467
GOTERM_BP_DIRECT	GO:0006635~fatty acid beta-oxidation	7	0.707071	0.00495532	LOC119650780, LOC119659093, LOC119654848, LOC119655372, LOC119654997, LOC119657532, LOC119648611	627	19	6988	4.1061	0.921793	0.118217	0.114754
UP_KW_BIOLOGICAL_PROCESS	KW-0276~Fatty acid metabolism	9	0.909091	0.00544512	LOC119650780, LOC119646492, LOC119655714, LOC119650968, LOC119657178, LOC119661275, LOC119657532, LOC119655664, LOC119651695	168	28	1623	3.10523	0.279349	0.0544512	0.0517287
INTERPRO	IPR009053:Prefoldin	5	0.505051	0.00551786	LOC119650829, LOC119651538, LOC119649876, LOC119648761, LOC119649444	834	9	9328	6.2137	0.999939	0.309914	0.306733
INTERPRO	IPR016039:Thiolase-like	5	0.505051	0.00551786	LOC119659093, LOC119654848, LOC119655372, LOC119651873, LOC119659028	834	9	9328	6.2137	0.999939	0.309914	0.306733
GOTERM_BP_DIRECT	GO:0006730~one-carbon metabolic process	6	0.606061	0.00572927	LOC119653134, LOC119660372, LOC119660404, LOC119659463, LOC119652356, LOC119659359	627	14	6988	4.77649	0.947533	0.118217	0.114754
INTERPRO	IPR013766:Thioredoxin_domain	9	0.909091	0.00592133	LOC119654882, LOC119650708, LOC119654340, LOC119660964, LOC119653008, LOC119647452, LOC119649475, LOC119651169, LOC119648898	834	32	9328	3.14568	0.99997	0.309914	0.306733
GOTERM_MF_DIRECT	GO:0016594~glycine binding	4	0.40404	0.0059871	LOC119658946, LOC119660372, LOC119660404, LOC119659359	667	5	7541	9.04468	0.907821	0.158459	0.154068
INTERPRO	IPR000194:ATPase_F1/V1/A1_a/bsu_nucl-bd	4	0.40404	0.00618414	LOC119648481, LOC119650799, LOC119660807, LOC119653410	834	5	9328	8.94772	0.999981	0.309914	0.306733
INTERPRO	IPR020003:ATPase_a/bsu_AS	4	0.40404	0.00618414	LOC119648481, LOC119650799, LOC119660807, LOC119653410	834	5	9328	8.94772	0.999981	0.309914	0.306733
INTERPRO	IPR032501:Prot_ATP_ID_OB_2nd	4	0.40404	0.00618414	LOC119657280, LOC119650802, LOC119654527, LOC119651994	834	5	9328	8.94772	0.999981	0.309914	0.306733
INTERPRO	IPR002777:PFD_beta-like	4	0.40404	0.00618414	LOC119650829, LOC119649876, LOC119648761, LOC119649444	834	5	9328	8.94772	0.999981	0.309914	0.306733
INTERPRO	IPR004100:ATPase_F1/V1/A1_a/bsu_N	4	0.40404	0.00618414	LOC119648481, LOC119650799, LOC119660807, LOC119653410	834	5	9328	8.94772	0.999981	0.309914	0.306733
GOTERM_BP_DIRECT	GO:0045214~sarcomere organization	4	0.40404	0.00623411	LOC119647571, LOC119650735, LOC119653876, LOC119656489	627	5	6988	8.91611	0.959567	0.118217	0.114754
GOTERM_BP_DIRECT	GO:0042773~ATP synthesis coupled electron transport	4	0.40404	0.00623411	COX2, LOC119654932, ND5, ND4	627	5	6988	8.91611	0.959567	0.118217	0.114754
GOTERM_BP_DIRECT	GO:0006107~oxaloacetate metabolic process	4	0.40404	0.00623411	LOC119647193, LOC119652869, LOC119651190, LOC119651334	627	5	6988	8.91611	0.959567	0.118217	0.114754
GOTERM_BP_DIRECT	GO:0006616~SRP-dependent cotranslational protein targeting to membrane, translocation	4	0.40404	0.00623411	LOC119659716, LOC119659945, LOC119654426, LOC119651039	627	5	6988	8.91611	0.959567	0.118217	0.114754
GOTERM_BP_DIRECT	GO:0042776~proton motive force-driven mitochondrial ATP synthesis	4	0.40404	0.00623411	LOC119660251, LOC119659276, LOC119660807, LOC119658389	627	5	6988	8.91611	0.959567	0.118217	0.114754
SMART	SM00829:PKS_ER	5	0.505051	0.0063832	LOC119659098, LOC119646492, LOC119660974, LOC119651873, LOC119655664	267	13	4333	6.24172	0.699975	0.178721	0.174918
UP_KW_MOLECULAR_FUNCTION	KW-0722~Serine protease inhibitor	8	0.808081	0.0064911	LOC119646767, LOC119659132, LOC119659360, LOC119659475, LOC119649801, LOC119658761, LOC119657798, LOC119658854	262	24	2658	3.38168	0.296482	0.0638496	0.0579376
SMART	SM00948:Proteasome_A_N	4	0.40404	0.0066545	LOC119646715, LOC119655293, LOC119652620, LOC119660211	267	7	4333	9.27341	0.714989	0.178721	0.174918
UP_SEQ_FEATURE	DOMAIN:BPTI/Kunitz inhibitor	6	0.606061	0.00679285	LOC119646767, LOC119659132, LOC119659360, LOC119655174, LOC119658761, LOC119657798	710	16	8834	4.66585	0.937169	0.393985	0.391074
KEGG_PATHWAY	his00630:Glyoxylate and dicarboxylate metabolism	10	1.0101	0.00715795	LOC119648529, LOC119647193, LOC119652671, LOC119658946, LOC119649978, LOC119660438, LOC119654848, LOC119648245, LOC119648397, LOC119661330	421	24	2704	2.67617	0.559102	0.0680005	0.0602461
UP_KW_MOLECULAR_FUNCTION	KW-0143~Chaperone	12	1.21212	0.00761074	LOC119650829, LOC119647439, LOC119654287, LOC119655945, LOC119649876, LOC119649997, LOC119648761, LOC119660764, LOC119660511, LOC119654975, LOC119649444, LOC119658644	262	50	2658	2.43481	0.338041	0.0638496	0.0579376
INTERPRO	IPR020901:Prtase_inh_Kunz-CS	6	0.606061	0.00788354	LOC119646767, LOC119659132, LOC119659360, LOC119655174, LOC119658761, LOC119657798	834	15	9328	4.47386	0.999999	0.384103	0.380162
GOTERM_MF_DIRECT	GO:0004867~serine-type endopeptidase inhibitor activity	9	0.909091	0.00814032	LOC119646767, LOC119659132, LOC119659360, LOC119655174, LOC119659475, LOC119649801, LOC119658761, LOC119657798, LOC119658854	667	34	7541	2.99272	0.961029	0.201982	0.196385
UP_KW_LIGAND	KW-0521~NADP	10	1.0101	0.00815907	LOC119649472, LOC119653120, LOC119655714, LOC119655936, LOC119660747, LOC119646794, LOC119659474, LOC119659463, LOC119652356, LOC119655664	180	46	2273	2.74517	0.224284	0.0505862	0.0391635
UP_KW_MOLECULAR_FUNCTION	KW-0646~Protease inhibitor	8	0.808081	0.0082768	LOC119646767, LOC119659132, LOC119659360, LOC119659475, LOC119649801, LOC119658761, LOC119657798, LOC119658854	262	25	2658	3.24641	0.361611	0.0638496	0.0579376
GOTERM_BP_DIRECT	GO:0032981~mitochondrial respiratory chain complex I assembly	7	0.707071	0.00849272	LOC119658624, LOC119655635, LOC119658837, LOC119651635, LOC119658684, LOC119651212, LOC119657963	627	21	6988	3.71505	0.987417	0.149999	0.145605
GOTERM_BP_DIRECT	GO:0006457~protein folding	12	1.21212	0.00849606	LOC119650829, LOC119647439, LOC119651538, LOC119658509, LOC119659685, LOC119649876, LOC119653008, LOC119648761, LOC119647452, LOC119646275, LOC119649444, LOC119658644	627	55	6988	2.43167	0.987438	0.149999	0.145605
UP_SEQ_FEATURE	DOMAIN:GH16	6	0.606061	0.00899846	LOC119649581, LOC119649939, LOC119650080, LOC119649838, LOC119649535, LOC119649642	710	17	8834	4.39138	0.974521	0.437748	0.434514
GOTERM_CC_DIRECT	GO:0005777~peroxisome	13	1.31313	0.00904806	LOC119650707, LOC119649978, LOC119661275, LOC119648611, LOC119649125, LOC119657855, LOC119654366, LOC119657735, LOC119654891, LOC119655725, LOC119655936, LOC119659474, LOC119657532	726	61	7834	2.29964	0.841993	0.0874646	0.0797091
KEGG_PATHWAY	his04141:Protein processing in endoplasmic reticulum	28	2.82828	0.00907624	LOC119647943, LOC119647327, LOC119649924, LOC119647088, LOC119648357, LOC119659716, LOC119657956, LOC119654540, LOC119656903, LOC119654426, LOC119651039, LOC119650760, LOC119656786, LOC119658644, LOC119647439, LOC119647452, LOC119660897, LOC119649674, LOC119648986, LOC119654552, LOC119660128, LOC119653061, LOC119653008, LOC119653206, LOC119651545, LOC119657501, LOC119659303, LOC119655345	421	111	2704	1.62017	0.646339	0.0766193	0.067882
KEGG_PATHWAY	his03060:Protein export	10	1.0101	0.00968586	LOC119652352, LOC119649916, LOC119654540, LOC119647987, LOC119659945, LOC119657045, LOC119654426, LOC119651039, LOC119649981, LOC119655345	421	25	2704	2.56912	0.670299	0.0766193	0.067882
GOTERM_CC_DIRECT	GO:0008541~proteasome regulatory particle, lid subcomplex	5	0.505051	0.00969791	LOC119660931, LOC119659540, LOC119653613, LOC119646212, LOC119651211	726	10	7834	5.39532	0.861694	0.0894853	0.0815506
UP_SEQ_FEATURE	DOMAIN:Ubiquitin-like	8	0.808081	0.00996541	LOC119655225, LOC119646371, LOC119655714, LOC119650658, LOC119659035, LOC119658576, LOC119653258, LOC119647522	710	31	8834	3.2109	0.982858	0.437748	0.434514
KEGG_PATHWAY	his04145:Phagosome	16	1.61616	0.0100815	LOC119655171, LOC119655282, LOC119649129, LOC119660259, LOC119646467, LOC119654540, LOC119650799, LOC119659661, LOC119654426, LOC119653821, LOC119651039, LOC119655299, LOC119655497, LOC119653862, LOC119653410, LOC119658644	421	52	2704	1.97625	0.684981	0.0766193	0.067882
GOTERM_MF_DIRECT	GO:0044183~protein folding chaperone	7	0.707071	0.0101163	LOC119650829, LOC119649132, LOC119660128, LOC119650380, LOC119648311, LOC119649997, LOC119649444	667	22	7541	3.59731	0.982343	0.236246	0.229701
INTERPRO	IPR020904:Sc_DH/Rdtase_CS	7	0.707071	0.0106847	LOC119649472, LOC119654936, LOC119650048, LOC119646794, LOC119649668, LOC119657211, LOC119648611	834	22	9328	3.55875	1	0.493183	0.488122
INTERPRO	IPR041569:AAA_lid_3	7	0.707071	0.0106847	LOC119657280, LOC119650802, LOC119647795, LOC119654527, LOC119651994, LOC119653895, LOC119650760	834	22	9328	3.55875	1	0.493183	0.488122
UP_SEQ_FEATURE	BINDING:axial binding residue	23	2.32323	0.010782	LOC119646757, LOC119649978, LOC119648928, LOC119652925, LOC119654805, LOC119656085, LOC119646420, LOC119661403, LOC119646752, LOC119646334, LOC119652770, LOC119657513, LOC119651583, LOC119653044, LOC119655128, LOC119657449, LOC119646580, LOC119652775, LOC119658412, LOC119658411, LOC119658820, LOC119652685, LOC119656500	710	163	8834	1.75566	0.987738	0.437748	0.434514
GOTERM_CC_DIRECT	GO:0005759~mitochondrial matrix	11	1.11111	0.0110823	LOC119653398, LOC119651021, LOC119648978, LOC119654287, LOC119655605, LOC119649997, LOC119660358, LOC119651149, LOC119654975, LOC119655189, LOC119659654	726	48	7834	2.47285	0.895886	0.0978134	0.0891403
UP_KW_CELLULAR_COMPONENT	KW-0964~Secreted	21	2.12121	0.0116868	LOC119647825, LOC119648846, LOC119648945, LOC119661032, LOC119647829, LOC119651526, LOC119647826, LOC119647156, LOC119648206, LOC119647513, LOC119647149, LOC119660803, LOC119655745, LOC119649100, LOC119647153, LOC119660888, LOC119651216, LOC119655174, LOC119652653, LOC119660719, LOC119652654	308	150	3932	1.78727	0.337309	0.0681729	0.0584339
GOTERM_MF_DIRECT	GO:0008320~protein transmembrane transporter activity	5	0.505051	0.0120167	LOC119651340, LOC119654540, LOC119660962, LOC119651039, LOC119648335	667	11	7541	5.13902	0.991766	0.265034	0.257691
UP_SEQ_FEATURE	DOMAIN:Single	5	0.505051	0.0120838	LOC119654809, LOC119648306, LOC119660873, LOC119655818, LOC119654953	710	12	8834	5.18427	0.992816	0.446001	0.442706
GOTERM_BP_DIRECT	GO:0042026~protein refolding	8	0.808081	0.0121716	LOC119659716, LOC119649132, LOC119654287, LOC119660128, LOC119650380, LOC119648311, LOC119653206, LOC119655345	627	29	6988	3.07452	0.998131	0.207728	0.201643
INTERPRO	IPR003960:ATPase_AAA_CS	7	0.707071	0.0133888	LOC119657280, LOC119650802, LOC119647795, LOC119654527, LOC119651994, LOC119653895, LOC119650760	834	23	9328	3.40402	1	0.584033	0.57804
INTERPRO	IPR002223:Kunitz_BPTI	6	0.606061	0.0139848	LOC119646767, LOC119659132, LOC119659360, LOC119655174, LOC119658761, LOC119657798	834	17	9328	3.94752	1	0.584033	0.57804
INTERPRO	IPR000757:GH16	6	0.606061	0.0139848	LOC119649581, LOC119649939, LOC119650080, LOC119649838, LOC119649535, LOC119649642	834	17	9328	3.94752	1	0.584033	0.57804
INTERPRO	IPR036880:Kunitz_BPTI_sf	6	0.606061	0.0139848	LOC119646767, LOC119659132, LOC119659360, LOC119655174, LOC119658761, LOC119657798	834	17	9328	3.94752	1	0.584033	0.57804
UP_SEQ_FEATURE	DOMAIN:Proteasome alpha-type subunits	4	0.40404	0.014097	LOC119646715, LOC119655293, LOC119652620, LOC119660211	710	7	8834	7.10986	0.996862	0.463578	0.460153
SMART	SM00232:JAB_MPN	4	0.40404	0.014568	LOC119654553, LOC119650406, LOC119656704, LOC119646212	267	9	4333	7.21265	0.936641	0.342348	0.335064
KEGG_PATHWAY	his00280:Valine, leucine and isoleucine degradation	13	1.31313	0.0149133	LOC119659093, LOC119652739, LOC119654848, LOC119653748, LOC119648397, LOC119657503, LOC119651143, LOC119650780, LOC119649250, LOC119655372, LOC119654997, LOC119659577, LOC119659028	421	40	2704	2.08741	0.819661	0.106257	0.0941401
UP_KW_LIGAND	KW-0663~Pyridoxal phosphate	5	0.505051	0.0151159	LOC119657989, LOC119653618, LOC119660358, LOC119651873, LOC119654765	180	13	2273	4.85684	0.376352	0.0780986	0.0604634
INTERPRO	IPR029277:SVWC_dom	5	0.505051	0.0174506	LOC119654809, LOC119648306, LOC119660873, LOC119655818, LOC119654953	834	12	9328	4.66027	1	0.690022	0.682941
INTERPRO	IPR017937:Thioredoxin_CS	5	0.505051	0.0174506	LOC119654882, LOC119653008, LOC119647452, LOC119649475, LOC119651169	834	12	9328	4.66027	1	0.690022	0.682941
INTERPRO	IPR011032:GroES-like_sf	6	0.606061	0.0179718	LOC119659098, LOC119646492, LOC119649997, LOC119660974, LOC119651873, LOC119655664	834	18	9328	3.72822	1	0.690022	0.682941
UP_SEQ_FEATURE	DOMAIN:ATPase F1/V1/A1 complex alpha/beta subunit N-terminal	3	0.30303	0.0182691	LOC119648481, LOC119650799, LOC119653410	710	3	8834	12.4423	0.999439	0.463578	0.460153
UP_SEQ_FEATURE	DOMAIN:ATPase F1/V1/A1 complex alpha/beta subunit nucleotide-binding	3	0.30303	0.0182691	LOC119648481, LOC119650799, LOC119653410	710	3	8834	12.4423	0.999439	0.463578	0.460153
UP_SEQ_FEATURE	DOMAIN:NADH:quinone oxidoreductase/Mrp antiporter membrane subunit	3	0.30303	0.0182691	ND2, ND5, ND4	710	3	8834	12.4423	0.999439	0.463578	0.460153
UP_SEQ_FEATURE	DOMAIN:V-ATPase proteolipid subunit C-like	3	0.30303	0.0182691	LOC119658605, LOC119655282, LOC119659661	710	3	8834	12.4423	0.999439	0.463578	0.460153
UP_KW_BIOLOGICAL_PROCESS	KW-0346~Stress response	6	0.606061	0.0185087	LOC119647439, LOC119649132, LOC119660128, LOC119650380, LOC119648311, LOC119653206	168	16	1623	3.62277	0.674023	0.158646	0.150714
UP_KW_CELLULAR_COMPONENT	KW-0492~Microsome	7	0.707071	0.0187001	LOC119646757, LOC119652770, LOC119652925, LOC119654805, LOC119661403, LOC119652775, LOC119652685	308	28	3932	3.19156	0.48351	0.0935004	0.0801432
INTERPRO	IPR000566:Lipocln_cytosolic_FA-bd_dom	4	0.40404	0.0188831	LOC119659363, LOC119654581, LOC119659880, LOC119660515	834	7	9328	6.39123	1	0.690022	0.682941
INTERPRO	IPR000426:Proteasome_asu_N	4	0.40404	0.0188831	LOC119646715, LOC119655293, LOC119652620, LOC119660211	834	7	9328	6.39123	1	0.690022	0.682941
INTERPRO	IPR023332:Proteasome_alpha-type	4	0.40404	0.0188831	LOC119646715, LOC119655293, LOC119652620, LOC119660211	834	7	9328	6.39123	1	0.690022	0.682941
GOTERM_MF_DIRECT	GO:0051287~NAD binding	7	0.707071	0.0191415	LOC119646458, LOC119653120, LOC119648594, LOC119659583, LOC119655936, LOC119650559, LOC119651406	667	25	7541	3.16564	0.999535	0.38734	0.376608
GOTERM_MF_DIRECT	GO:0004497~monooxygenase activity	25	2.52525	0.0195133	LOC119646757, LOC119656085, LOC119647044, LOC119646752, LOC119646334, LOC119657855, LOC119657513, LOC119657735, LOC119653417, LOC119656500, LOC119658820, LOC119652685, LOC119648928, LOC119652925, LOC119654805, LOC119646420, LOC119661403, LOC119652770, LOC119653044, LOC119655128, LOC119657449, LOC119646580, LOC119652775, LOC119658412, LOC119658411	667	175	7541	1.61512	0.9996	0.38734	0.376608
UP_KW_LIGAND	KW-0411~Iron-sulfur	8	0.808081	0.0196544	LOC119648529, LOC119653398, LOC119648935, LOC119658748, LOC119661558, LOC119650559, LOC119657963, LOC119652410	180	36	2273	2.80617	0.45955	0.0870409	0.0673865
SMART	SM01407:NAC	3	0.30303	0.0207425	LOC119649371, LOC119659686, LOC119661453	267	4	4333	12.1713	0.980564	0.433288	0.424069
GOTERM_CC_DIRECT	GO:0019773~proteasome core complex, alpha-subunit complex	4	0.40404	0.0207955	LOC119646715, LOC119655293, LOC119652620, LOC119660211	726	7	7834	6.16608	0.985962	0.16886	0.153887
GOTERM_CC_DIRECT	GO:0008250~oligosaccharyltransferase complex	4	0.40404	0.0207955	LOC119647171, LOC119647327, LOC119647088, LOC119659303	726	7	7834	6.16608	0.985962	0.16886	0.153887
UP_SEQ_FEATURE	DISULFID:Redox-active	4	0.40404	0.0212259	LOC119653008, LOC119647452, LOC119648397, LOC119651169	710	8	8834	6.22113	0.999835	0.506923	0.503178
GOTERM_MF_DIRECT	GO:0004129~cytochrome-c oxidase activity	3	0.30303	0.0219957	COX3, COX2, COX1	667	3	7541	11.3058	0.999854	0.396922	0.385924
GOTERM_MF_DIRECT	GO:0004784~superoxide dismutase activity	3	0.30303	0.0219957	LOC119655657, LOC119654891, LOC119649125	667	3	7541	11.3058	0.999854	0.396922	0.385924
INTERPRO	IPR000243:Pept_T1A_subB	3	0.30303	0.0224782	LOC119649173, LOC119659090, LOC119655762	834	3	9328	11.1847	1	0.758208	0.750427
INTERPRO	IPR002379:ATPase_proteolipid_c-like_dom	3	0.30303	0.0224782	LOC119658605, LOC119655282, LOC119659661	834	3	9328	11.1847	1	0.758208	0.750427
INTERPRO	IPR001750:ND/Mrp_mem	3	0.30303	0.0224782	ND2, ND5, ND4	834	3	9328	11.1847	1	0.758208	0.750427
INTERPRO	IPR035921:F/V-ATP_Csub_sf	3	0.30303	0.0224782	LOC119658605, LOC119655282, LOC119659661	834	3	9328	11.1847	1	0.758208	0.750427
GOTERM_BP_DIRECT	GO:0042176~regulation of protein catabolic process	3	0.30303	0.0226083	LOC119660715, LOC119651152, LOC119651211	627	3	6988	11.1451	0.999992	0.373402	0.362463
UP_KW_CELLULAR_COMPONENT	KW-0963~Cytoplasm	47	4.74747	0.0230769	LOC119649928, LOC119647987, LOC119649903, LOC119646715, LOC119650658, LOC119655293, LOC119652081, LOC119660862, LOC119649207, LOC119647304, LOC119659090, LOC119648293, LOC119647281, LOC119654663, LOC119653870, LOC119656866, LOC119655712, LOC119653131, LOC119656704, LOC119658609, LOC119654307, LOC119653238, LOC119656067, LOC119655793, LOC119652620, LOC119655254, LOC119659118, LOC119653258, LOC1196…	308	443	3932	1.35443	0.558315	0.100962	0.0865385
INTERPRO	IPR020843:PKS_ER	5	0.505051	0.0234607	LOC119659098, LOC119646492, LOC119660974, LOC119651873, LOC119655664	834	13	9328	4.30179	1	0.776416	0.768448
KEGG_PATHWAY	his01230:Biosynthesis of amino acids	16	1.61616	0.0236392	LOC119648529, LOC119646458, LOC119653618, LOC119650603, LOC119661330, LOC119653134, LOC119654266, LOC119660519, LOC119648594, LOC119655936, LOC119650677, LOC119656011, LOC119656671, LOC119652842, LOC119654842, LOC119656137	421	57	2704	1.80289	0.9346	0.158522	0.140444
GOTERM_CC_DIRECT	GO:0000275~mitochondrial proton-transporting ATP synthase complex, catalytic sector F(1)	3	0.30303	0.0240825	LOC119653829, LOC119657101, LOC119658389	726	3	7834	10.7906	0.992906	0.174598	0.159116
GOTERM_CC_DIRECT	GO:0005838~proteasome regulatory particle	3	0.30303	0.0240825	LOC119654553, LOC119653613, LOC119650672	726	3	7834	10.7906	0.992906	0.174598	0.159116
GOTERM_CC_DIRECT	GO:0033180~proton-transporting V-type ATPase, V1 domain	3	0.30303	0.0240825	LOC119650799, LOC119655497, LOC119653410	726	3	7834	10.7906	0.992906	0.174598	0.159116
INTERPRO	IPR000626:Ubiquitin-like_dom	8	0.808081	0.0240986	LOC119655225, LOC119646371, LOC119655714, LOC119650658, LOC119659035, LOC119658576, LOC119653258, LOC119647522	834	33	9328	2.71143	1	0.782758	0.774725
GOTERM_CC_DIRECT	GO:0005615~extracellular space	49	4.94949	0.0257473	LOC119655827, LOC119657854, LOC119654142, LOC119650389, LOC119659475, LOC119650586, LOC119654940, LOC119648825, LOC119646767, LOC119654807, LOC119650450, LOC119650252, LOC119649590, LOC119655826, LOC119653889, LOC119654537, LOC119650453, LOC119654810, LOC119654612, LOC119654413, LOC119650454, LOC119652632, LOC119658854, LOC119657204, LOC119657368, LOC119654851, LOC119652816, LOC119659132, LOC1196…	726	392	7834	1.34883	0.994984	0.178606	0.162769
GOTERM_CC_DIRECT	GO:0016460~myosin II complex	5	0.505051	0.0263949	LOC119647571, LOC119651191, LOC119650735, LOC119658038, LOC119657201	726	13	7834	4.15024	0.995618	0.178606	0.162769
GOTERM_MF_DIRECT	GO:0019843~rRNA binding	6	0.606061	0.026824	LOC119658407, LOC119649183, LOC119649699, LOC119657122, LOC119649768, LOC119653510	667	20	7541	3.39175	0.999979	0.444513	0.432197
UP_KW_PTM	KW-1015~Disulfide bond	39	3.93939	0.0270994	LOC119647904, LOC119660289, LOC119660764, LOC119648397, LOC119648898, LOC119648258, LOC119654882, LOC119650065, LOC119651231, LOC119649100, LOC119654142, LOC119661649, LOC119650202, LOC119650586, LOC119653773, LOC119658644, LOC119648825, LOC119647452, LOC119649651, LOC119646544, LOC119660354, LOC119660803, LOC119661717, LOC119659526, LOC119660964, LOC119661558, LOC119655945, LOC119660888, LOC1196…	70	392	906	1.28768	0.355689	0.354691	0.354691
KEGG_PATHWAY	his00650:Butanoate metabolism	7	0.707071	0.027197	LOC119650780, LOC119652739, LOC119658470, LOC119654848, LOC119654997, LOC119659577, LOC119659028	421	16	2704	2.80998	0.956864	0.172247	0.152605
GOTERM_MF_DIRECT	GO:0015035~protein-disulfide reductase activity	4	0.40404	0.0274022	LOC119654340, LOC119649475, LOC119651169, LOC119648898	667	8	7541	5.65292	0.999984	0.444513	0.432197
GOTERM_BP_DIRECT	GO:0051085~chaperone cofactor-dependent protein refolding	6	0.606061	0.0283223	LOC119659716, LOC119654287, LOC119649997, LOC119653206, LOC119655345, LOC119648357	627	20	6988	3.34354	1	0.453158	0.439881
UP_KW_CELLULAR_COMPONENT	KW-0576~Peroxisome	7	0.707071	0.0300208	LOC119657855, LOC119658503, LOC119657735, LOC119661789, LOC119659474, LOC119661275, LOC119648611	308	31	3932	2.8827	0.6559	0.114809	0.0984077
SMART	SM00494:ChtBD2	11	1.11111	0.0315795	LOC119647627, LOC119648737, LOC119661717, LOC119650120, LOC119649111, LOC119649109, LOC119649192, LOC119648806, LOC119656095, LOC119656939, LOC119649812	267	84	4333	2.12516	0.997601	0.593695	0.581063
UP_KW_MOLECULAR_FUNCTION	KW-0049~Antioxidant	5	0.505051	0.0318293	LOC119650708, LOC119654891, LOC119660964, LOC119657125, LOC119649125	262	13	2658	3.90194	0.825657	0.205195	0.186195
UP_KW_CELLULAR_COMPONENT	KW-0139~CF(1)	3	0.30303	0.0328026	LOC119653829, LOC119648481, LOC119660807	308	4	3932	9.57468	0.688807	0.114809	0.0984077
UP_KW_LIGAND	KW-0290~Folate-binding	3	0.30303	0.0332832	LOC119660372, LOC119660404, LOC119659359	180	4	2273	9.47083	0.649832	0.128973	0.0998497
GOTERM_MF_DIRECT	GO:0016491~oxidoreductase activity	13	1.31313	0.033366	LOC119654936, LOC119649668, LOC119648029, LOC119648611, LOC119649125, LOC119646960, LOC119654891, LOC119651635, LOC119659474, LOC119657211, LOC119651212, LOC119651873, LOC119652654	667	76	7541	1.93389	0.999999	0.444513	0.432197
UP_SEQ_FEATURE	DOMAIN:AAA+ ATPase	8	0.808081	0.0334525	LOC119657280, LOC119650802, LOC119647795, LOC119654527, LOC119660807, LOC119651994, LOC119653895, LOC119650760	710	39	8834	2.55226	0.999999	0.702418	0.697227
UP_KW_MOLECULAR_FUNCTION	KW-0413~Isomerase	11	1.11111	0.0341991	LOC119652671, LOC119652590, LOC119652519, LOC119650603, LOC119658509, LOC119659685, LOC119653449, LOC119653008, LOC119647452, LOC119656671, LOC119657532	262	54	2658	2.06658	0.847268	0.205195	0.186195
UP_SEQ_FEATURE	DOMAIN:NAC-A/B	3	0.30303	0.0346018	LOC119649371, LOC119659686, LOC119661453	710	4	8834	9.33169	0.999999	0.702418	0.697227
UP_SEQ_FEATURE	DOMAIN:Thiolase C-terminal	3	0.30303	0.0346018	LOC119659093, LOC119654848, LOC119655372	710	4	8834	9.33169	0.999999	0.702418	0.697227
GOTERM_MF_DIRECT	GO:0017171~serine hydrolase activity	5	0.505051	0.0374498	LOC119650065, LOC119658377, LOC119650202, LOC119649651, LOC119648258	667	15	7541	3.76862	1	0.444513	0.432197
GOTERM_MF_DIRECT	GO:0030234~enzyme regulator activity	5	0.505051	0.0374498	LOC119660715, LOC119651152, LOC119657144, LOC119658038, LOC119651211	667	15	7541	3.76862	1	0.444513	0.432197
UP_KW_MOLECULAR_FUNCTION	KW-0560~Oxidoreductase	35	3.53535	0.0380878	LOC119646458, LOC119659098, LOC119653748, LOC119651406, LOC119656085, LOC119654936, LOC119646794, LOC119649668, LOC119647044, LOC119648611, LOC119657855, LOC119657735, LOC119646492, LOC119650048, LOC119657211, LOC119659474, LOC119659577, LOC119656500, LOC119658820, LOC119650708, LOC119647613, LOC119646142, LOC119646960, LOC119647193, LOC119649472, LOC119655128, LOC119657449, LOC119654173, LOC1196…	262	257	2658	1.38162	0.877167	0.205674	0.18663
GOTERM_MF_DIRECT	GO:0031369~translation initiation factor binding	4	0.40404	0.0384564	LOC119654663, LOC119656704, LOC119649206, LOC119653820	667	9	7541	5.02482	1	0.444513	0.432197
GOTERM_MF_DIRECT	GO:0016705~oxidoreductase activity, acting on paired donors, with incorporation or reduction of molecular oxygen	23	2.32323	0.038924	LOC119646757, LOC119648928, LOC119652925, LOC119654805, LOC119656085, LOC119646420, LOC119647044, LOC119661403, LOC119646752, LOC119646334, LOC119652770, LOC119657513, LOC119653044, LOC119655128, LOC119657449, LOC119646580, LOC119653417, LOC119652775, LOC119658412, LOC119658411, LOC119658820, LOC119652685, LOC119656500	667	168	7541	1.54782	1	0.444513	0.432197
GOTERM_BP_DIRECT	GO:0030150~protein import into mitochondrial matrix	5	0.505051	0.0391786	LOC119651340, LOC119648377, LOC119660962, LOC119647254, LOC119648335	627	15	6988	3.71505	1	0.531296	0.51573
UP_SEQ_FEATURE	DOMAIN:Carboxylesterase type B	7	0.707071	0.0392658	LOC119650065, LOC119655745, LOC119658377, LOC119650202, LOC119649651, LOC119647513, LOC119648258	710	32	8834	2.72174	1	0.759139	0.753529
GOTERM_MF_DIRECT	GO:0004553~hydrolase activity, hydrolyzing O-glycosyl compounds	6	0.606061	0.039376	LOC119649581, LOC119649939, LOC119650080, LOC119649838, LOC119649535, LOC119649642	667	22	7541	3.08341	1	0.444513	0.432197
INTERPRO	IPR017972:Cyt_P450_CS	21	2.12121	0.0397332	LOC119646757, LOC119648928, LOC119652925, LOC119654805, LOC119656085, LOC119646420, LOC119661403, LOC119646752, LOC119646334, LOC119652770, LOC119657513, LOC119653044, LOC119655128, LOC119657449, LOC119646580, LOC119652775, LOC119658412, LOC119658411, LOC119658820, LOC119652685, LOC119656500	834	148	9328	1.58701	1	1	0.990302
GOTERM_MF_DIRECT	GO:0005542~folic acid binding	3	0.30303	0.0414282	LOC119660372, LOC119660404, LOC119659359	667	4	7541	8.47939	1	0.444513	0.432197
GOTERM_MF_DIRECT	GO:0043531~ADP binding	3	0.30303	0.0414282	LOC119648527, LOC119648481, LOC119656137	667	4	7541	8.47939	1	0.444513	0.432197
GOTERM_MF_DIRECT	GO:0050152~omega-amidase activity	3	0.30303	0.0414282	LOC119652869, LOC119651190, LOC119651334	667	4	7541	8.47939	1	0.444513	0.432197
GOTERM_MF_DIRECT	GO:0003985~acetyl-CoA C-acetyltransferase activity	3	0.30303	0.0414282	LOC119659093, LOC119654848, LOC119655372	667	4	7541	8.47939	1	0.444513	0.432197
GOTERM_MF_DIRECT	GO:0017174~glycine N-methyltransferase activity	3	0.30303	0.0414282	LOC119660372, LOC119660404, LOC119659359	667	4	7541	8.47939	1	0.444513	0.432197
GOTERM_MF_DIRECT	GO:0070180~large ribosomal subunit rRNA binding	3	0.30303	0.0414282	LOC119648781, LOC119657937, LOC119656593	667	4	7541	8.47939	1	0.444513	0.432197
GOTERM_MF_DIRECT	GO:0004298~threonine-type endopeptidase activity	3	0.30303	0.0414282	LOC119649173, LOC119659090, LOC119655762	667	4	7541	8.47939	1	0.444513	0.432197
UP_KW_PTM	KW-0832~Ubl conjugation	5	0.505051	0.0417284	LOC119655225, LOC119649143, LOC119654806, LOC119658576, LOC119647522	70	18	906	3.59524	0.494387	0.354691	0.354691
SMART	SM00033:CH	5	0.505051	0.042302	LOC119661362, LOC119653483, LOC119653482, LOC119651104, LOC119648566	267	22	4333	3.68829	0.999704	0.722979	0.707597
INTERPRO	IPR036121:ATPase_F1/V1/A1_a/bsu_N_sf	3	0.30303	0.0423068	LOC119648481, LOC119660807, LOC119653410	834	4	9328	8.38849	1	1	0.990302
INTERPRO	IPR002155:Thiolase	3	0.30303	0.0423068	LOC119659093, LOC119654848, LOC119655372	834	4	9328	8.38849	1	1	0.990302
INTERPRO	IPR038187:NAC_A/B_dom_sf	3	0.30303	0.0423068	LOC119649371, LOC119659686, LOC119661453	834	4	9328	8.38849	1	1	0.990302
INTERPRO	IPR014369:Gly/Sar_N_MeTrfase	3	0.30303	0.0423068	LOC119660372, LOC119660404, LOC119659359	834	4	9328	8.38849	1	1	0.990302
INTERPRO	IPR002715:Nas_poly-pep-assoc_cplx_dom	3	0.30303	0.0423068	LOC119649371, LOC119659686, LOC119661453	834	4	9328	8.38849	1	1	0.990302
INTERPRO	IPR012678:Ribosomal_uL23/eL15/eS24_sf	3	0.30303	0.0423068	LOC119649183, LOC119647144, LOC119659820	834	4	9328	8.38849	1	1	0.990302
INTERPRO	IPR020617:Thiolase_C	3	0.30303	0.0423068	LOC119659093, LOC119654848, LOC119655372	834	4	9328	8.38849	1	1	0.990302
INTERPRO	IPR020613:Thiolase_CS	3	0.30303	0.0423068	LOC119659093, LOC119654848, LOC119655372	834	4	9328	8.38849	1	1	0.990302
GOTERM_BP_DIRECT	GO:0006528~asparagine metabolic process	3	0.30303	0.0425452	LOC119652869, LOC119651190, LOC119651334	627	4	6988	8.35885	1	0.531296	0.51573
GOTERM_BP_DIRECT	GO:0097250~mitochondrial respirasome assembly	3	0.30303	0.0425452	LOC119652608, LOC119656604, LOC119658583	627	4	6988	8.35885	1	0.531296	0.51573
GOTERM_BP_DIRECT	GO:0031204~post-translational protein targeting to membrane, translocation	3	0.30303	0.0425452	LOC119654540, LOC119654426, LOC119651039	627	4	6988	8.35885	1	0.531296	0.51573
GOTERM_BP_DIRECT	GO:1901052~sarcosine metabolic process	3	0.30303	0.0425452	LOC119660372, LOC119660404, LOC119659359	627	4	6988	8.35885	1	0.531296	0.51573
GOTERM_BP_DIRECT	GO:0019430~removal of superoxide radicals	3	0.30303	0.0425452	LOC119654891, LOC119660964, LOC119649125	627	4	6988	8.35885	1	0.531296	0.51573
GOTERM_BP_DIRECT	GO:0046498~S-adenosylhomocysteine metabolic process	3	0.30303	0.0425452	LOC119660372, LOC119660404, LOC119659359	627	4	6988	8.35885	1	0.531296	0.51573
GOTERM_BP_DIRECT	GO:0046500~S-adenosylmethionine metabolic process	3	0.30303	0.0425452	LOC119660372, LOC119660404, LOC119659359	627	4	6988	8.35885	1	0.531296	0.51573
GOTERM_BP_DIRECT	GO:0006111~regulation of gluconeogenesis	3	0.30303	0.0425452	LOC119660372, LOC119660404, LOC119659359	627	4	6988	8.35885	1	0.531296	0.51573
INTERPRO	IPR029058:AB_hydrolase	19	1.91919	0.0428541	LOC119655080, LOC119647156, LOC119649712, LOC119649651, LOC119647513, LOC119647149, LOC119648258, LOC119647281, LOC119650065, LOC119651231, LOC119655745, LOC119647153, LOC119650942, LOC119658377, LOC119650202, LOC119657103, LOC119651873, LOC119654600, LOC119657159	834	131	9328	1.6222	1	1	0.990302
GOTERM_MF_DIRECT	GO:0031625~ubiquitin protein ligase binding	7	0.707071	0.0441352	LOC119655225, LOC119646371, LOC119650658, LOC119658576, LOC119654215, LOC119653258, LOC119647522	667	30	7541	2.63803	1	0.461096	0.44832
UP_KW_LIGAND	KW-0274~FAD	11	1.11111	0.0444088	LOC119655314, LOC119658748, LOC119655316, LOC119646629, LOC119649250, LOC119654217, LOC119648397, LOC119661275, LOC119655189, LOC119659654, LOC119659577	180	70	2273	1.98437	0.755411	0.144313	0.111726
GOTERM_CC_DIRECT	GO:0005854~nascent polypeptide-associated complex	3	0.30303	0.0452248	LOC119649371, LOC119659686, LOC119661453	726	4	7834	8.09298	0.999917	0.270018	0.246076
GOTERM_CC_DIRECT	GO:0005742~mitochondrial outer membrane translocase complex	3	0.30303	0.0452248	LOC119660962, LOC119647254, LOC119648335	726	4	7834	8.09298	0.999917	0.270018	0.246076
GOTERM_CC_DIRECT	GO:0033179~proton-transporting V-type ATPase, V0 domain	3	0.30303	0.0452248	LOC119655282, LOC119649129, LOC119659661	726	4	7834	8.09298	0.999917	0.270018	0.246076
GOTERM_CC_DIRECT	GO:0071541~eukaryotic translation initiation factor 3 complex, eIF3m	3	0.30303	0.0452248	LOC119649396, LOC119653131, LOC119656704	726	4	7834	8.09298	0.999917	0.270018	0.246076
GOTERM_MF_DIRECT	GO:0020037~heme binding	27	2.72727	0.0458057	LOC119646757, LOC119656085, LOC119647044, LOC119646752, LOC119646334, LOC119657513, LOC119653417, COX1, LOC119656500, LOC119658820, LOC119652685, LOC119649978, LOC119648928, LOC119652925, LOC119657460, LOC119654805, LOC119646420, LOC119661403, LOC119652770, LOC119651583, LOC119653044, LOC119655128, LOC119657449, LOC119646580, LOC119652775, LOC119658412, LOC119658411	667	209	7541	1.46056	1	0.466278	0.453359
UP_KW_LIGAND	KW-0342~GTP-binding	14	1.41414	0.0465526	LOC119649916, LOC119646516, LOC119655171, LOC119653616, LOC119660125, LOC119661743, LOC119661014, LOC119649473, LOC119659945, LOC119653174, LOC119659980, LOC119653821, LOC119656892, LOC119653433	180	100	2273	1.76789	0.771861	0.144313	0.111726
SMART	SM00382:AAA	12	1.21212	0.0466376	LOC119657280, LOC119659945, LOC119650802, LOC119647795, LOC119654527, LOC119649009, LOC119660807, LOC119649267, LOC119651994, LOC119653895, LOC119653553, LOC119650760	267	102	4333	1.90923	0.999874	0.730655	0.71511
KEGG_PATHWAY	his00250:Alanine, aspartate and glutamate metabolism	10	1.0101	0.0490439	LOC119650706, LOC119658470, LOC119653618, LOC119652869, LOC119651190, LOC119656011, LOC119661330, LOC119656531, LOC119651334, LOC119658007	421	32	2704	2.00713	0.996762	0.294263	0.260707
INTERPRO	IPR036396:Cyt_P450_sf	22	2.22222	0.0494978	LOC119646757, LOC119648928, LOC119652925, LOC119654805, LOC119656085, LOC119646420, LOC119647044, LOC119661403, LOC119646752, LOC119646334, LOC119652770, LOC119657513, LOC119653044, LOC119655128, LOC119657449, LOC119646580, LOC119652775, LOC119658412, LOC119658411, LOC119658820, LOC119652685, LOC119656500	834	161	9328	1.52834	1	1	0.990302
INTERPRO	IPR001128:Cyt_P450	22	2.22222	0.0494978	LOC119646757, LOC119648928, LOC119652925, LOC119654805, LOC119656085, LOC119646420, LOC119647044, LOC119661403, LOC119646752, LOC119646334, LOC119652770, LOC119657513, LOC119653044, LOC119655128, LOC119657449, LOC119646580, LOC119652775, LOC119658412, LOC119658411, LOC119658820, LOC119652685, LOC119656500	834	161	9328	1.52834	1	1	0.990302
GOTERM_MF_DIRECT	GO:0005504~fatty acid binding	4	0.40404	0.0514177	LOC119659363, LOC119659880, LOC119660515, LOC119661275	667	10	7541	4.52234	1	0.503974	0.49001
UP_SEQ_FEATURE	ACT_SITE:Nucleophile	11	1.11111	0.0516257	LOC119648594, LOC119649173, LOC119648675, LOC119650942, LOC119659090, LOC119651169, LOC119649883, LOC119654842, LOC119655762, LOC119658007, LOC119657159	710	70	8834	1.95521	1	0.921616	0.914806
GOTERM_MF_DIRECT	GO:0005506~iron ion binding	26	2.62626	0.0520477	LOC119646757, LOC119656085, LOC119647044, LOC119649267, LOC119646752, LOC119646334, LOC119657513, LOC119653417, LOC119657178, LOC119656500, LOC119658820, LOC119652685, LOC119648928, LOC119652925, LOC119654805, LOC119646420, LOC119661403, LOC119657107, LOC119652770, LOC119653044, LOC119655128, LOC119657449, LOC119646580, LOC119652775, LOC119658412, LOC119658411	667	202	7541	1.45521	1	0.503974	0.49001
UP_SEQ_FEATURE	DOMAIN:Enoyl reductase (ER)	4	0.40404	0.0522098	LOC119659098, LOC119646492, LOC119660974, LOC119655664	710	11	8834	4.52446	1	0.921616	0.914806
INTERPRO	IPR029035:DHS-like_NAD/FAD-binding_dom	4	0.40404	0.0528964	LOC119654366, LOC119653120, LOC119655605, LOC119659654	834	10	9328	4.47386	1	1	0.990302
INTERPRO	IPR029510:Ald_DH_CS_GLU	4	0.40404	0.0528964	LOC119657503, LOC119658470, LOC119653748, LOC119652356	834	10	9328	4.47386	1	1	0.990302
INTERPRO	IPR000555:JAMM/MPN+_dom	4	0.40404	0.0528964	LOC119654553, LOC119650406, LOC119656704, LOC119646212	834	10	9328	4.47386	1	1	0.990302
UP_SEQ_FEATURE	DOMAIN:Thiolase N-terminal	3	0.30303	0.0546352	LOC119659093, LOC119654848, LOC119655372	710	5	8834	7.46535	1	0.924246	0.917416
GOTERM_MF_DIRECT	GO:0030246~carbohydrate binding	9	0.909091	0.0571461	LOC119649581, LOC119649939, LOC119646406, LOC119655117, LOC119650080, LOC119649838, LOC119649535, LOC119649642, LOC119656786	667	48	7541	2.11985	1	0.540167	0.5252
KEGG_PATHWAY	his00071:Fatty acid degradation	11	1.11111	0.0590973	LOC119657503, LOC119650780, LOC119659093, LOC119650968, LOC119654848, LOC119653748, LOC119655372, LOC119654997, LOC119661275, LOC119659577, LOC119651695	421	38	2704	1.85923	0.999036	0.336855	0.298441
GOTERM_BP_DIRECT	GO:0042273~ribosomal large subunit biogenesis	5	0.505051	0.0592744	LOC119660323, LOC119654756, LOC119649911, LOC119656892, LOC119650000	627	17	6988	3.27798	1	0.722583	0.701414
INTERPRO	IPR002018:CarbesteraseB	7	0.707071	0.0607669	LOC119650065, LOC119655745, LOC119658377, LOC119650202, LOC119649651, LOC119647513, LOC119648258	834	32	9328	2.44664	1	1	0.990302
GOTERM_CC_DIRECT	GO:0005576~extracellular region	38	3.83838	0.0629836	LOC119647627, LOC119647825, LOC119648737, LOC119661032, LOC119647829, LOC119649109, LOC119651526, LOC119647826, LOC119656939, LOC119650120, LOC119649100, LOC119661649, LOC119651216, LOC119655174, LOC119654548, LOC119648945, LOC119648846, LOC119654809, LOC119648306, LOC119648806, LOC119656095, LOC119660873, LOC119655818, LOC119649812, LOC119648206, LOC119647513, LOC119660803, LOC119661717, LOC1196…	726	310	7834	1.32272	0.999998	0.365305	0.332913
UP_KW_MOLECULAR_FUNCTION	KW-0503~Monooxygenase	23	2.32323	0.0645694	LOC119646757, LOC119648928, LOC119652925, LOC119654805, LOC119656085, LOC119646420, LOC119661403, LOC119646752, LOC119646334, LOC119657855, LOC119652770, LOC119657513, LOC119653044, LOC119655128, LOC119657735, LOC119657449, LOC119646580, LOC119652775, LOC119658412, LOC119658411, LOC119658820, LOC119652685, LOC119656500	262	161	2658	1.44929	0.972797	0.316977	0.287627
GOTERM_MF_DIRECT	GO:1904047~S-adenosyl-L-methionine binding	3	0.30303	0.0650556	LOC119660372, LOC119660404, LOC119659359	667	5	7541	6.78351	1	0.586979	0.570715
GOTERM_MF_DIRECT	GO:0004090~carbonyl reductase (NADPH) activity	3	0.30303	0.0650556	LOC119650048, LOC119646794, LOC119649855	667	5	7541	6.78351	1	0.586979	0.570715
INTERPRO	IPR031259:ILBP	3	0.30303	0.0663885	LOC119659363, LOC119659880, LOC119660515	834	5	9328	6.71079	1	1	0.990302
INTERPRO	IPR000463:Fatty_acid-bd	3	0.30303	0.0663885	LOC119659363, LOC119659880, LOC119660515	834	5	9328	6.71079	1	1	0.990302
INTERPRO	IPR020616:Thiolase_N	3	0.30303	0.0663885	LOC119659093, LOC119654848, LOC119655372	834	5	9328	6.71079	1	1	0.990302
INTERPRO	IPR020615:Thiolase_acyl_enz_int_AS	3	0.30303	0.0663885	LOC119659093, LOC119654848, LOC119655372	834	5	9328	6.71079	1	1	0.990302
INTERPRO	IPR003096:SM22_calponin	3	0.30303	0.0663885	LOC119661362, LOC119653483, LOC119653482	834	5	9328	6.71079	1	1	0.990302
INTERPRO	IPR000557:Calponin_repeat	3	0.30303	0.0663885	LOC119661362, LOC119653483, LOC119653482	834	5	9328	6.71079	1	1	0.990302
INTERPRO	IPR040079:Glutathione_S-Trfase	6	0.606061	0.0665213	LOC119648749, LOC119657205, LOC119659919, LOC119651476, LOC119648745, LOC119657985	834	25	9328	2.68432	1	1	0.990302
GOTERM_BP_DIRECT	GO:0051289~protein homotetramerization	3	0.30303	0.0667525	LOC119660372, LOC119660404, LOC119659359	627	5	6988	6.68708	1	0.776757	0.754
GOTERM_BP_DIRECT	GO:0006790~sulfur compound metabolic process	3	0.30303	0.0667525	LOC119660125, LOC119648733, LOC119661123	627	5	6988	6.68708	1	0.776757	0.754
INTERPRO	IPR036188:FAD/NAD-bd_sf	9	0.909091	0.0667914	LOC119655314, LOC119658748, LOC119655316, LOC119646629, LOC119651635, LOC119653238, LOC119648397, LOC119651212, LOC119648029	834	49	9328	2.05432	1	1	0.990302
UP_KW_BIOLOGICAL_PROCESS	KW-0399~Innate immunity	6	0.606061	0.0673578	LOC119649581, LOC119649939, LOC119650080, LOC119649838, LOC119649535, LOC119649642	168	22	1623	2.63474	0.984763	0.505184	0.479925
INTERPRO	IPR029045:ClpP/crotonase-like_dom_sf	4	0.40404	0.068044	LOC119651143, LOC119650780, LOC119654997, LOC119657532	834	11	9328	4.06715	1	1	0.990302
INTERPRO	IPR012674:Calycin	4	0.40404	0.068044	LOC119659363, LOC119654581, LOC119659880, LOC119660515	834	11	9328	4.06715	1	1	0.990302
GOTERM_MF_DIRECT	GO:0043022~ribosome binding	5	0.505051	0.0680838	LOC119653174, LOC119656271, LOC119651039, LOC119655254, LOC119661563	667	18	7541	3.14051	1	0.587593	0.571312
GOTERM_MF_DIRECT	GO:0008237~metallopeptidase activity	5	0.505051	0.0680838	LOC119654553, LOC119650406, LOC119656704, LOC119658960, LOC119646212	667	18	7541	3.14051	1	0.587593	0.571312
INTERPRO	IPR002402:Cyt_P450_E_grp-II	5	0.505051	0.0704207	LOC119646757, LOC119652925, LOC119647044, LOC119661403, LOC119652775	834	18	9328	3.10685	1	1	0.990302
UP_SEQ_FEATURE	DOMAIN:GST N-terminal	7	0.707071	0.0720155	LOC119648749, LOC119657205, LOC119659919, LOC119651476, LOC119648745, LOC119657985, LOC119651265	710	37	8834	2.35394	1	1	0.995062
UP_KW_LIGAND	KW-0186~Copper	4	0.40404	0.0763749	LOC119654891, COX2, COX1, LOC119649125	180	13	2273	3.88547	0.914814	0.215238	0.166636
GOTERM_BP_DIRECT	GO:0006099~tricarboxylic acid cycle	6	0.606061	0.0773101	LOC119648529, LOC119647193, LOC119660438, LOC119655936, LOC119649469, LOC119654975	627	26	6988	2.57195	1	0.879617	0.853847
UP_SEQ_FEATURE	ACT_SITE:Tele-phosphohistidine intermediate	3	0.30303	0.0776717	LOC119652590, LOC119650603, LOC119649469	710	6	8834	6.22113	1	1	0.995062
UP_SEQ_FEATURE	DOMAIN:Peptidase M16 C-terminal	3	0.30303	0.0776717	LOC119657767, LOC119651393, LOC119649337	710	6	8834	6.22113	1	1	0.995062
UP_SEQ_FEATURE	DOMAIN:Peptidase M16 N-terminal	3	0.30303	0.0776717	LOC119657767, LOC119651393, LOC119649337	710	6	8834	6.22113	1	1	0.995062
GOTERM_CC_DIRECT	GO:0005789~endoplasmic reticulum membrane	38	3.83838	0.0785967	LOC119646757, LOC119649924, LOC119652539, LOC119649942, LOC119647044, LOC119648338, LOC119646752, LOC119646334, LOC119657513, LOC119654783, LOC119655239, LOC119655714, LOC119655152, LOC119658583, LOC119657178, LOC119657017, LOC119657159, LOC119652685, LOC119658644, LOC119649916, LOC119648928, LOC119652925, LOC119654805, LOC119646420, LOC119661403, LOC119648986, LOC119657107, LOC119652770, LOC1196…	726	316	7834	1.29761	1	0.443198	0.4039
UP_SEQ_FEATURE	DOMAIN:GST C-terminal	7	0.707071	0.0800043	LOC119648749, LOC119657205, LOC119659919, LOC119651476, LOC119648745, LOC119657985, LOC119651265	710	38	8834	2.29199	1	1	0.995062
UP_SEQ_FEATURE	DOMAIN:MPN	4	0.40404	0.080351	LOC119654553, LOC119650406, LOC119656704, LOC119646212	710	13	8834	3.82839	1	1	0.995062
SMART	SM00645:Pept_C1	3	0.30303	0.0822501	LOC119648825, LOC119653862, LOC119658512	267	8	4333	6.08567	1	1	0.983957
GOTERM_MF_DIRECT	GO:0050661~NADP binding	4	0.40404	0.0826619	LOC119653120, LOC119648594, LOC119660747, LOC119659463	667	12	7541	3.76862	1	0.69823	0.678883
GOTERM_BP_DIRECT	GO:0009408~response to heat	5	0.505051	0.0838581	LOC119649132, LOC119654287, LOC119660128, LOC119650380, LOC119648311	627	19	6988	2.93293	1	0.933377	0.906032
INTERPRO	IPR031734:MBF2	4	0.40404	0.0849085	LOC119651560, LOC119655736, LOC119654346, LOC119651694	834	12	9328	3.72822	1	1	0.990302
UP_KW_MOLECULAR_FUNCTION	KW-0575~Peroxidase	4	0.40404	0.0853516	LOC119650708, LOC119647472, LOC119660964, LOC119649978	262	11	2658	3.6891	0.991914	0.384082	0.348519
KEGG_PATHWAY	his04146:Peroxisome	17	1.71717	0.090263	LOC119650707, LOC119652739, LOC119649978, LOC119649855, LOC119661275, LOC119648611, LOC119649125, LOC119654366, LOC119658503, LOC119655657, LOC119654891, LOC119660964, LOC119661789, LOC119655936, LOC119650048, LOC119654217, LOC119657532	421	73	2704	1.49572	0.999979	0.465387	0.412317
UP_KW_DOMAIN	KW-0809~Transit peptide	11	1.11111	0.090713	LOC119648529, LOC119658624, LOC119658946, LOC119650559, LOC119659320, LOC119651995, LOC119657101, LOC119646142, LOC119657144, LOC119655664, LOC119646477	428	74	5061	1.75774	0.801429	0.771061	0.771061
INTERPRO	IPR011765:Pept_M16_N	3	0.30303	0.0938076	LOC119657767, LOC119651393, LOC119649337	834	6	9328	5.59233	1	1	0.990302
KEGG_PATHWAY	his00620:Pyruvate metabolism	10	1.0101	0.0938664	LOC119647193, LOC119657503, LOC119660438, LOC119653616, LOC119654848, LOC119653748, LOC119651406, LOC119650677, LOC119648397, LOC119653433	421	36	2704	1.78411	0.999987	0.465387	0.412317
KEGG_PATHWAY	his00380:Tryptophan metabolism	7	0.707071	0.0938939	LOC119657503, LOC119650780, LOC119649978, LOC119654848, LOC119653748, LOC119648397, LOC119654997	421	21	2704	2.14093	0.999987	0.465387	0.412317
GOTERM_BP_DIRECT	GO:2001235~positive regulation of apoptotic signaling pathway	3	0.30303	0.0943078	LOC119648825, LOC119659861, LOC119653862	627	6	6988	5.57257	1	0.965712	0.93742
GOTERM_BP_DIRECT	GO:0006801~superoxide metabolic process	3	0.30303	0.0943078	LOC119655657, LOC119654891, LOC119649125	627	6	6988	5.57257	1	0.965712	0.93742
GOTERM_BP_DIRECT	GO:0015908~fatty acid transport	3	0.30303	0.0943078	LOC119659363, LOC119659880, LOC119660515	627	6	6988	5.57257	1	0.965712	0.93742
GOTERM_BP_DIRECT	GO:0019915~lipid storage	3	0.30303	0.0943078	LOC119655080, LOC119656595, LOC119661344	627	6	6988	5.57257	1	0.965712	0.93742
UP_SEQ_FEATURE	DOMAIN:SHSP	4	0.40404	0.0964049	LOC119649132, LOC119660128, LOC119650380, LOC119648311	710	14	8834	3.55493	1	1	0.995062
INTERPRO	IPR003959:ATPase_AAA_core	7	0.707071	0.0969415	LOC119657280, LOC119650802, LOC119647795, LOC119654527, LOC119651994, LOC119653895, LOC119650760	834	36	9328	2.17479	1	1	0.990302
INTERPRO	IPR008160:Collagen	5	0.505051	0.0969441	LOC119650252, LOC119648697, LOC119650389, LOC119660719, LOC119652632	834	20	9328	2.79616	1	1	0.990302
GOTERM_MF_DIRECT	GO:0003729~mRNA binding	15	1.51515	0.0981686	LOC119646614, LOC119647322, LOC119660115, LOC119649206, LOC119661695, LOC119656866, LOC119654353, LOC119649143, LOC119653131, LOC119657944, LOC119655922, LOC119651293, LOC119653510, LOC119654389, LOC119656566	667	109	7541	1.55585	1	0.811936	0.789439
